# Supplementary material for: Coral physiology and microbiome dynamics under combined warming and ocean acidification
Source: PLoS One. 2018 Jan 16;13(1):e0191156. doi: 10.1371/journal.pone.0191156 (PMC5770069; doi:10.1371/journal.pone.0191156)
Supplement: S1 Table — Results for Acropora millepora and Turbinaria reniformis under control (26.5°C and pCO2 of 364μatm) and treatment (29.0°C and pCO2 of 750μatm) conditions. Samples are from colonies numbered 1–6. (XLSX) [file pone.0191156.s003.xlsx]

## Sheet: Table S1
Supporting Information
Coral physiology and microbiome dynamics under combined warming and ocean acidification
Andréa G Grottoli, Paula Dalcin Martins, Michael J. Wilkins, Michael D. Johnston, Mark E Warner, Wei-Jun Cai, Todd F. Melman, Kenneth D. Hoadley, D. Tye Pettay, Stephen Levas, Verena Schoepf
Table S1. Proportional abundance of the Operational Taxonomic Unites (OTU). Results for Acropora millepora and Turbinaria reniformis under control (26.5⁰C and pCO2 of 364μatm) and treatment (29.0⁰C and pCO2 of 750μatm) conditions. Samples are from colonies numbered 1-6.
	A. millepora	A. millepora	A. millepora	A. millepora	A. millepora	A. millepora	A. millepora	A. millepora	A. millepora	A. millepora	A. millepora	A. millepora	T. reniformis	T. reniformis	T. reniformis	T. reniformis	T. reniformis	T. reniformis	T. reniformis	T. reniformis	T. reniformis	T. reniformis	T. reniformis	T. reniformis
OTU	Control 1	Control 2	Control 3	Control 4	Control 5	Control 6	Treatment 1	Treatment 2	Treatment 3	Treatment 4	Treatment 5	Treatment 6	Control 1	Control 2	Control 3	Control 4	Control 5	Control 6	Treatment 1	Treatment 2	Treatment 3	Treatment 4	Treatment 5	Treatment 6
Archaea;__Euryarchaeota;__Halobacteria;__Halobacteriales;__Halobacteriaceae;Other	0.00164773	0	0	0	0	0	0	0	0	0	0	0	0	0	0	0	0	0	0	0	0	0	0	0
Archaea;__Thaumarchaeota;__Marine_Group_I;__Candidatus_Nitrosoarchaeum;__uncultured_archaeon;Other	0	0	0	8.59402e-05	0	0	0	0	0	0	0	0	0	0	0	0	0	0	0	0	0	0	0	0
Archaea;__Thaumarchaeota;__Marine_Group_I;__Candidatus_Nitrosopumilus;__uncultured_archaeon;Other	0	0	0	0	0	0	0	0	0	0	0	0	0	0.00104087	0	0	0	0	0	0	0	0	0	0
Archaea;__Thaumarchaeota;__Soil_Crenarchaeotic_Group(SCG);Other;Other;Other	0	0	0	0	0	0	0	0	0	0	0	0	0	0.000134481	0	0	0.000788022	0	0	0	0	0	0	0
Archaea;__Thaumarchaeota;__Soil_Crenarchaeotic_Group(SCG);__uncultured_archaeon;Other;Other	0.00460227	0.0141426	0	0.000106792	0.00112108	0.0556426	0	0	0.000369255	0	0.000213511	0.0655557	0	0.000453196	8.65501e-05	0	0.0205555	0	0.000248324	0	0.000781861	0	0	0
Archaea;__Thaumarchaeota;__Soil_Crenarchaeotic_Group(SCG);__uncultured_crenarchaeote;Other;Other	0	0	0	0	0	0.0158481	0	0	0	0	0	4.84121e-05	0	0	0	0	0	0	0	0	0	0	0	0.000111957
Archaea;__Thaumarchaeota;__terrestrial_group;__uncultured_archaeon;Other;Other	0	0	0	0	0	0	0	0	0	0.00266895	0	0	0	0	0	0	0	0	0	0	0	0	0	0
Bacteria;Other;Other;Other;Other;Other	0	0	0	0	0	0	0	0	0.000468823	0	0	0	0	0	0	0	0	0	0	0.000599042	0	0	0	0
Bacteria;__Acidobacteria;Other;Other;Other;Other	0	0	0	0	0	0	0	0	0	0	0	0	0	0	0	0	0	0	0	0	0	0	0	0.000439367
Bacteria;__Acidobacteria;__11-24;__uncultured_bacterium;Other;Other	0	0	0.0095648	0	0.000554939	0	0	0	0	0.00112754	0	0	0	0	0	0	0.0074858	0	0	0	0	0.00243902	0	0
Bacteria;__Acidobacteria;__32-21;__uncultured_Acidobacteria_bacterium;Other;Other	0	0.00600658	0	0	0	0.0006509	0	0	0	0	0	0	0	0	0	0	0	0	0	0	0	0	0	0
Bacteria;__Acidobacteria;__32-21;__uncultured_bacterium;Other;Other	0.000200776	0.00802575	0.00143472	0.000320376	0.00279149	0.0588261	0	0	0.000404531	0.0029822	0.000311364	0.0139911	0	0.000127486	0	0	0.00800207	0.00304632	0.000127845	0.000172771	0.000733676	0.00309217	0.000366569	0.000659051
Bacteria;__Acidobacteria;__Acidobacteriales;__Acidobacteriaceae;Other;Other	0	0	0.015392	0	0	0	0	0	0	0	0	0	0	0	0	0	0.00671141	0	0	0	0	0	0	0
Bacteria;__Acidobacteria;__Acidobacteriales;__Acidobacteriaceae;__Acidobacterium;__uncultured_bacterium	0	0	0.0111191	0	0	0	0	0	0	0	0	0	0	0	0	0	0	0	0	0	0	0	0	0
Bacteria;__Acidobacteria;__Acidobacteriales;__Acidobacteriaceae;__Candidatus_Koribacter;__uncultured_bacterium	0	0	0	0.000257821	0	0	0	0	0	0	0	0	0	0	0	0	0.00593702	0	0	0	0	0	0	0
Bacteria;__Acidobacteria;__Acidobacteriales;__Acidobacteriaceae;__uncultured;Other	0	0	0.0130226	0	0	0	0	0.000190992	0	0.000125282	0	0.000193648	0.00049838	0	0	0	0	0	0	0	0	0	0	0
Bacteria;__Acidobacteria;__Acidobacteriales;__Acidobacteriaceae;__uncultured;__uncultured_Acidobacteria_bacterium	0	4.29185e-05	0.00022348	0	0	0	0	0.000867397	0.000809061	0.00263092	0	0.0161212	0	0	0	0	0	0	0	0.000345543	0	0	0	0
Bacteria;__Acidobacteria;__Acidobacteriales;__Acidobacteriaceae;__uncultured;__uncultured_bacterium	0	0	0.0237634	0	0	0	5.2843e-05	0.00013678	0.000539374	0.00774894	0	0	0.00049838	0	0.000315706	0	0.00684729	0.00279774	0.00050033	0.000518314	0.000366838	0.00093633	0.000181818	0
Bacteria;__Acidobacteria;__BPC015;Other;Other;Other	0	0	0	0	0	0	0	0	0	0	0	0	0.00149514	0.0067474	0	0	0	0	0.000504013	0	0	0	0	0
Bacteria;__Acidobacteria;__BPC015;__uncultured_bacterium;Other;Other	0	0	0	0	0	0	0	0	0	0	0	0	0	0.00117535	0	0	0	0	0.000248324	0	0	0	0	0
Bacteria;__Acidobacteria;__Candidatus_Chloracidobacterium;Other;Other;Other	0	0	0	0	0	0	0	0	0.000404531	0	0	0	0	0.000322212	0	0	0	0	0	0	0	0	0	0
Bacteria;__Acidobacteria;__Candidatus_Chloracidobacterium;__uncultured_bacterium;Other;Other	0	8.58369e-05	0	0.000515641	0.000560538	0.00757576	0	0	0	0	0	0	0.00074757	0.00209224	0	0.000339674	0	0	0.00126003	0	0	0	0	0
Bacteria;__Acidobacteria;__Candidatus_Solibacter;Other;Other;Other	0	0	0	0	0	0	0	0	0	0	0	0.0131528	0	0	0	0	0	0	0	0	0	0	0	0
Bacteria;__Acidobacteria;__Candidatus_Solibacter;__uncultured_bacterium;Other;Other	0	0.00716738	0	0	0	0	7.92644e-05	0	0.000703235	0.00423003	0	0.00842296	0	0	0.0001731	0	0	0	0.000248324	0	0	0	0	0
Bacteria;__Acidobacteria;__DA023;Other;Other;Other	0	0.00467881	7.44934e-05	0.000558611	0	0	0	0	0.000468823	0.000100715	0.000592475	4.84121e-05	0	0.000329207	0	0	0	0	0	0.000399361	0	0	0	0
Bacteria;__Acidobacteria;__DA023;__uncultured_Acidobacteria_bacterium;Other;Other	0	0.012521	0	0	0.000560538	0	0	0	0	0.00266899	0	0	0.00049838	0	0	0	0.00275808	0	0	0	0	0	0	0.000111957
Bacteria;__Acidobacteria;__DA023;__uncultured_bacterium;Other;Other	5.68182e-05	0.00455235	0	0.000343761	0	0	0	0	0.000234412	0.00400281	0	0.0263362	0.000996761	0.00204248	0	0	0.00361384	0	0.00050033	0	0	0.00187266	0	0
Bacteria;__Acidobacteria;__DA023;__uncultured_soil_bacterium;Other;Other	0	0	0	0	0	0	0	0	0	0	0	0.0131681	0	0	0	0	0	0	0	0	0	0	0	0
Bacteria;__Acidobacteria;__DA052;Other;Other;Other	0	0	0	0	0	0	0	0	0	0.00176251	0	0	0	0	0	0	0	0	0	0	0	0	0	0
Bacteria;__Acidobacteria;__DA052;__uncultured_bacterium;Other;Other	0	0	0.0296484	0.00026698	0	0.0279312	0	0.000596335	0.000404531	0.00313445	0	0.0143838	0	0.000130983	0	0	0.00722767	0.00122549	0.00050033	0	0.00305517	0	0	0
Bacteria;__Acidobacteria;__Holophagae;__43F-1404R;__uncultured_bacterium;Other	0	0	0	0	0	0	0	0.000433698	0	0	0	0	0	0	0	0	0	0	0	0	0	0	0	0
Bacteria;__Acidobacteria;__Holophagae;__Acanthopleuribacterales;__Acanthopleuribacteraceae;__Acanthopleuribacter	0	0	0	0	0	0	0	0	0	0	0	0	0	0	0.00032333	0	0	0	0.000767067	0	0	0	0.000910557	0.00876
Bacteria;__Acidobacteria;__Holophagae;__CA002;Other;Other	0	0	0	0	0	0	0	0	0	0	0	0	0	0.00032571	0.000575357	0	0	0	0.00102276	0	0	0	0	0
Bacteria;__Acidobacteria;__Holophagae;__CA002;__uncultured_bacterium;Other	0	0	0	0	0.000560538	0	0	0	0	0	0	0	0	0	0	0	0	0	0.00176036	0	0	0	0	0.000555555
Bacteria;__Acidobacteria;__Holophagae;__NS72;__uncultured_bacterium;Other	0	0	0	0	0	0	0	0	0	0	0	0	0.00024919	0.000265464	0	0	0	0	0.000383534	0	0	0	0	0
Bacteria;__Acidobacteria;__Holophagae;__Sva0725;Other;Other	0	0	0	0	0	0	0	0	0	0	0	0	0.00074757	0.00341956	8.65501e-05	0	0	0	0.000248324	0	0	0	0	0
Bacteria;__Acidobacteria;__Holophagae;__Sva0725;__uncultured_bacterium;Other	0	0	0	0	0.00112108	0	2.64215e-05	0.00121185	0	0	8.54044e-05	0	0	0.000322212	0	0	0	0	0	0	0	0	0	0
Bacteria;__Acidobacteria;__Holophagae;__TK85;Other;Other	0	0	0	0	0	0	0	0	0	0	0	0	0.00024919	0.00039295	7.89266e-05	0.000679348	0	0	0.000124162	0	0	0	0	0.000111957
Bacteria;__Acidobacteria;__Holophagae;__TK85;__uncultured_bacterium;Other	0	0	0	0	0	0	0	0	0.000351617	0	0	0	0.00049838	0.00032571	0	0	0	0	0.000124162	0	0	0	0	0
Bacteria;__Acidobacteria;__KF-JG30-18;__uncultured_Holophaga_sp.;Other;Other	0	0	0	0	0	0	0	0	0	0.00219243	0	0	0	0	0	0	0	0	0	0	0	0	0	0
Bacteria;__Acidobacteria;__Order_Incertae_Sedis;__Family_Incertae_Sedis;__Bryobacter;__uncultured_bacterium	0	0	0	0	0	0	0.000105686	0.00131777	0	0	0	0	0	0	0	0	0	0	0	0	0	0	0	0
Bacteria;__Acidobacteria;__RB25;Other;Other;Other	0	0	0	0	0	0	0	0	0	0	0	0	0	0.000254972	0.000157853	0	0	0	0	0	0	0	0	0
Bacteria;__Acidobacteria;__RB25;__uncultured_Acidobacteria_bacterium;Other;Other	0	0	0	0	0	0	0	0	0	0	0	0	0	0.000127486	0	0	0	0	0	0	0	0	0	0
Bacteria;__Acidobacteria;__RB25;__uncultured_bacterium;Other;Other	0	0.00996198	0	4.29701e-05	0	0	0	0	0	0	0	0	0.00199352	0.000987622	0.000157853	0	0	0	0.000496648	0.000199681	0	0	0	0
Bacteria;__Acidobacteria;__RB41;Other;Other;Other	0	0.0104721	0	0	0	0.0006509	0	0	0	0	0	0	0	0	0	0	0	0	0	0	0	0	0	0
Bacteria;__Acidobacteria;__RB41;__uncultured_Acidobacteria_bacterium;Other;Other	0	0	0	0	0	0.00770232	0	0	0	0	0	0	0	0	0	0	0	0	0	0	0	0	0	0
Bacteria;__Acidobacteria;__RB41;__uncultured_bacterium;Other;Other	0	0.00188841	0.0176348	8.59402e-05	0	0.0335214	0	0	0	0.00112754	0	0	0	0	0	0	0.0033557	0	0	0	0	0.00655431	0	0
Bacteria;__Actinobacteria;Other;Other;Other;Other	0	0.00351931	0	0	0	0	0	0	0.000234412	0	0.000213511	0	0	0	0	0	0.00387197	0	0	0	0	0	0	0
Bacteria;__Actinobacteria;__Acidimicrobiia;__Acidimicrobiales;Other;Other	0	0	7.44934e-05	0	0.000560538	0	0	0	0	0	0	0	0	0.00150806	0.000252027	0.00282874	0	0	0.00177141	0.000172771	0	0	0.000363636	0.000994922
Bacteria;__Actinobacteria;__Acidimicrobiia;__Acidimicrobiales;__Acidimicrobiaceae;__Ilumatobacter	0	0	0	0	0.00110988	0	0	0	0	0	0	0	0	0	0	0	0	0	0.000248324	0	0	0	0	0.000223914
Bacteria;__Actinobacteria;__Acidimicrobiia;__Acidimicrobiales;__Acidimicrobiaceae;__uncultured	0	0	0	0	0	0	0	0	0	0	0	0	0.00024919	0.00032571	0	0.00139581	0.00154879	0	0.000628175	0.000345543	0	0	0	0.000111957
Bacteria;__Actinobacteria;__Acidimicrobiia;__Acidimicrobiales;__Candidatus_Microthrix;__uncultured_bacterium	0	0	0	0	0	0	0	0	0	0	0.000170809	0	0	0	0	0	0	0	0	0	0	0	0	0
Bacteria;__Actinobacteria;__Acidimicrobiia;__Acidimicrobiales;__Iamiaceae;__Iamia	0	0	0	0.000160188	0	0	0	0	0.000404531	0	0	0	0	0	0	0	0	0	0	0	0	0	0	0
Bacteria;__Actinobacteria;__Acidimicrobiia;__Acidimicrobiales;__OCS155_marine_group;Other	0	0	0	5.3396e-05	0	0	0	0	0	0	0	0	0.00024919	0.00177702	0	0	0	0	0.000124162	0	0	0	0	0
Bacteria;__Actinobacteria;__Acidimicrobiia;__Acidimicrobiales;__OCS155_marine_group;__uncultured_actinobacterium	0	0	0	0	0	0	0	0	0	0	0	0	0	0.000322212	0	0	0	0	0	0.000172771	0	0	0	0
Bacteria;__Actinobacteria;__Acidimicrobiia;__Acidimicrobiales;__OCS155_marine_group;__uncultured_bacterium	0.000454545	0	0	0.00026698	0.00666487	0	0	0.000638869	0.00114304	0	0.00115435	0	0.00622975	0.0443824	0.00206465	0.0031313	0.000788022	0.00367647	0.00793268	0.0034597	0	0.00187266	0.000545455	0.000439367
Bacteria;__Actinobacteria;__Acidimicrobiia;__Acidimicrobiales;__Sva0996_marine_group;Other	0	0	0	0	0.0116985	0	0	0	0	0	0	0	0.00398704	0.0149076	0.00174132	0.00905422	0	0	0.0102155	0.00527946	0	0	0.000545455	0.000111957
Bacteria;__Actinobacteria;__Acidimicrobiia;__Acidimicrobiales;__Sva0996_marine_group;__uncultured_actinobacterium	0	0	0	0	0.000554939	0	0	0	0	0	0	0	0.00124595	0.00727832	0.000165477	0.000716464	0	0	0.00227542	0.000345543	0	0	0.00091349	0.000439367
Bacteria;__Actinobacteria;__Acidimicrobiia;__Acidimicrobiales;__Sva0996_marine_group;__uncultured_bacterium	0	0	0	0.000300791	0.00168161	0	0	0.000410341	0	0	0	0	0.00299028	0.00871564	0.00025965	0.00207516	0	0	0.00164725	0.000372452	0	0	0	0.000335871
Bacteria;__Actinobacteria;__Acidimicrobiia;__Acidimicrobiales;__Sva0996_marine_group;__uncultured_organism	0	0	0	0	0	0	0	0	0	0	0	0	0.00024919	0	0	0	0	0	0	0.000199681	0	0	0	0.000111957
Bacteria;__Actinobacteria;__Acidimicrobiia;__Acidimicrobiales;__TM214;Other	0	0	0	0	0.00112108	0	0	0	0	0	0	0	0	6.72405e-05	0	0	0	0	0.000379851	0	0	0	0	0.000111957
Bacteria;__Actinobacteria;__Acidimicrobiia;__Acidimicrobiales;__TM214;__uncultured_Acidimicrobidae_bacterium	0	0	0	0	0	0	0	0	0	0	8.54044e-05	0	0	0	0	0	0	0	0	0	0	0	0	0
Bacteria;__Actinobacteria;__Acidimicrobiia;__Acidimicrobiales;__TM214;__uncultured_bacterium	0.0031455	0	0	0	0	0	0	0	0	0	0	0	0	0	0	0	0	0	0	0	0	0	0	0.000439367
Bacteria;__Actinobacteria;__Acidimicrobiia;__Acidimicrobiales;__uncultured;Other	0	0	0	0	0	0	0	0	0	0	0	0	0	0.00229396	0.000244403	0	0	0.000364166	0.0016362	0.000345543	0	0	0	0.000111957
Bacteria;__Actinobacteria;__Acidimicrobiia;__Acidimicrobiales;__uncultured;__uncultured_actinobacterium	0	0	0	0	0	0	0	0	0.000269687	0	0	0	0.000996761	0.000729153	8.65501e-05	0.00075358	0	0	0	0	0	0	0	0
Bacteria;__Actinobacteria;__Acidimicrobiia;__Acidimicrobiales;__uncultured;__uncultured_bacterium	0.000133851	0	0	0	0.00166482	0.0103059	0	0	0	0	0	0	0.00074757	0.00541658	0.00058298	0.00214939	0	0	0.000883864	0	0	0	0.000366569	0.000335871
Bacteria;__Actinobacteria;__Actinomycetales;__Actinomycetaceae;__Actinomyces;Other	0	0	0	0.000213584	0	0	0	0	0	0	0	0	0.00049838	0	0	0	0	0	0	0	0	0	0	0
Bacteria;__Actinobacteria;__Actinomycetales;__Actinomycetaceae;__Actinomyces;__uncultured_bacterium	0	0	0	0	0	0	0	0	0	0	0	0	0	0	0.0001731	0	0	0	0	0	0	0	0	0
Bacteria;__Actinobacteria;__Bifidobacteriales;__Bifidobacteriaceae;__Bifidobacterium;Other	0	0	0	0	0	0	0	0.000542123	0	0	0	0	0	0	0	0.000679348	0.00591017	0	0	0	0	0	0	0
Bacteria;__Actinobacteria;__Bifidobacteriales;__Bifidobacteriaceae;__Bifidobacterium;__uncultured_bacterium	0	0	0	0	0	0	0	0	0.000539374	0	8.54044e-05	0	0	0	0	0	0	0	0	0	0	0	0	0
Bacteria;__Actinobacteria;__Coriobacteriia;__Coriobacteriales;__Coriobacteriaceae;__Collinsella	0	0	0.00071736	0	0	0	0	0	0	0	0	0	0	0	0	0	0	0	0	0	0	0	0	0
Bacteria;__Actinobacteria;__Corynebacteriales;__Corynebacteriaceae;__Corynebacterium;Other	0.000681818	0.00373391	0.00517051	0.00144802	0	0.0121501	0	0.00069558	0.000468823	0.00146037	0.000213511	0	0.00024919	6.72405e-05	7.89266e-05	0	0.0170375	0	0	0	0.000366838	0.00187266	0.000181818	0.000783699
Bacteria;__Actinobacteria;__Corynebacteriales;__Corynebacteriaceae;__Corynebacterium;__Corynebacterium_freneyi	0	0	0.00804529	0	0	0	0	0	0	0	0	0	0	0	0	0	0	0	0	0	0	0	0	0
Bacteria;__Actinobacteria;__Corynebacteriales;__Corynebacteriaceae;__Corynebacterium;__uncultured_Corynebacterium_sp.	0	0	0	0	0	0	0	0	0	0.000563768	0	0	0	0	0	0	0	0	0	0	0	0	0.000733138	0
Bacteria;__Actinobacteria;__Corynebacteriales;__Corynebacteriaceae;__Corynebacterium;__uncultured_bacterium	0	0.0242093	0	0	0	0	0	0.000867397	0	0	0.000341618	0	0	0	0	0	0.00118203	0.00245098	0.000248324	0	0	0	0	0
Bacteria;__Actinobacteria;__Corynebacteriales;__Corynebacteriaceae;__uncultured;Other	0	0	0	0.00124107	0	0	0	0	0.00135982	0	0	0	0	6.3743e-05	0	0	0	0	0.000127845	0.000345543	0	0.00187266	0.000363636	0
Bacteria;__Actinobacteria;__Corynebacteriales;__Mycobacteriaceae;__Mycobacterium;Other	0.00381447	0	0	0.000440127	0	0	0	0.00112928	0.000351617	0	0.000164758	0	0.00024919	0.000130983	0.000598227	0	0.00236407	0	0	0	0.000733676	0	0	0.000219684
Bacteria;__Actinobacteria;__Corynebacteriales;__Nocardiaceae;__Rhodococcus;Other	0.00214161	0	0	0.00151058	0	0	2.43962e-05	0.000381985	0.00161186	0.00188657	0.00164828	0.000193648	0.00024919	0.000382458	0.000252027	0.00245195	0.000394011	0.00243358	0.000252006	0.000572132	0	0	0.000546921	0.000335871
Bacteria;__Actinobacteria;__Corynebacteriales;__Nocardiaceae;__Rhodococcus;__Rhodococcus_fascians	6.69254e-05	4.29185e-05	0	0	0.00334643	0	0.000904592	0.00927612	0.236994	0.0651165	0.0205839	0.0788687	0.00074757	0.000332705	0.000165477	0.00147004	0.0137359	0.013509	0.0040321	0.00461528	0.0257159	0.0242806	0.00931232	0.00232995
Bacteria;__Actinobacteria;__Frankiales;__Acidothermaceae;__Acidothermus;Other	0	0.00197425	0	0	0	0	0	0	0	0	0	0	0	0	0	0	0	0	0	0	0	0	0	0
Bacteria;__Actinobacteria;__Frankiales;__Acidothermaceae;__Acidothermus;__uncultured_actinobacterium	0.00272727	0	0	0	0	0	0	0.00027356	0	0	0	0	0	0	0	0	0	0	0	0	0	0	0	0
Bacteria;__Actinobacteria;__Frankiales;__Acidothermaceae;__Acidothermus;__uncultured_bacterium	0.00113773	0.00896996	0	0.000480564	0	0	0	0.000478731	0	0	0.000213511	0	0	0	0	0	0.00722767	0	0	0	0	0	0	0
Bacteria;__Actinobacteria;__Frankiales;__Frankiaceae;__Frankia;Other	0	0	0	0	0	0	0	0	0	0	0	0	0	0	0	0	0	0	0	0	0	0	0	0.000223914
Bacteria;__Actinobacteria;__Frankiales;__Geodermatophilaceae;__Geodermatophilus;__uncultured_bacterium	0	0	0	0	0	0	0	0	0.000621305	0	0	0	0	0	0	0	0	0	0	0	0	0	0	0
Bacteria;__Actinobacteria;__Frankiales;__Geodermatophilaceae;__Modestobacter;Other	0	0	0	0	0	0	0	0.000271061	0	0	0	0	0	0	0	0	0	0	0	0	0	0	0	0
Bacteria;__Actinobacteria;__Frankiales;__Geodermatophilaceae;__Modestobacter;__uncultured_bacterium	0	0	0	0	0	0	0	0.000108425	0	0	0	0	0	0	0	0	0	0	0	0	0	0	0	0
Bacteria;__Actinobacteria;__Frankiales;__Nakamurellaceae;__Saxeibacter;Other	0	0	0	0	0	0	0	0	0.000404531	0	0	0	0	0	0	0	0	0	0	0	0	0	0	0
Bacteria;__Actinobacteria;__Kineosporiales;__Kineosporiaceae;__Kineococcus;Other	0	0	0	0	0	0	0	0	0	0.00155496	0	0	0	0	0	0	0	0	0	0	0	0	0	0
Bacteria;__Actinobacteria;__Micrococcales;Other;Other;Other	0	0	0.00581049	0	0	0	0	0	0	0.00135965	0	0	0	0	0	0	0	0	0	0	0	0	0	0
Bacteria;__Actinobacteria;__Micrococcales;__Bogoriellaceae;__Georgenia;__uncultured_bacterium	0	0	0	0	0	0	0	0	0	0	0	0	0	0	0	0	0.00275808	0	0	0	0	0	0	0
Bacteria;__Actinobacteria;__Micrococcales;__Brevibacteriaceae;__Brevibacterium;Other	0	0	0	0.00012891	0	0	0	0	0	0.00100715	0	0	0	0	0	0	0	0	0	0	0	0	0	0
Bacteria;__Actinobacteria;__Micrococcales;__Cellulomonadaceae;Other;Other	0	0.00328781	0	0	0	0	0	0	0	0	0	0	0	0	0	0	0	0	0	0	0	0	0	0
Bacteria;__Actinobacteria;__Micrococcales;__Dermabacteraceae;__Brachybacterium;Other	0.00167314	0	0	0	0	0	0	0.000813184	0	0	0	0	0	0	0	0	0	0	0	0	0	0	0	0
Bacteria;__Actinobacteria;__Micrococcales;__Dermacoccaceae;Other;Other	0	0	0.00297974	0	0	0	0	0	0.000269687	0	0	0	0	0	0	0	0	0	0	0	0	0	0	0
Bacteria;__Actinobacteria;__Micrococcales;__Intrasporangiaceae;Other;Other	0	0	0.000148987	0	0	0	0	0	0	0	0	0	0	0	0	0	0	0	0	0	0	0	0	0
Bacteria;__Actinobacteria;__Micrococcales;__Intrasporangiaceae;__Janibacter;Other	0	0	0.0045441	0	0	0	0	0	0	0	0	0	0.00024919	0	0	0	0	0	0	0	0	0.00280899	0	0
Bacteria;__Actinobacteria;__Micrococcales;__Intrasporangiaceae;__Ornithinicoccus;Other	0	0	0.000148987	0	0	0	0	0	0	0	0	0	0	0	0	0	0	0	0	0	0	0	0	0
Bacteria;__Actinobacteria;__Micrococcales;__Microbacteriaceae;Other;Other	0	6.32271e-05	0.00693448	0	0	0	0	0	0	0	0	0	0	0	0	0	0.0110323	0	0	0	0	0	0.000366569	0.000219684
Bacteria;__Actinobacteria;__Micrococcales;__Microbacteriaceae;__Zimmermannella;Other	0	0	0	0	0	0	0	0.00070476	0	0	0	0	0	0	0	0	0	0	0	0	0	0	0	0
Bacteria;__Actinobacteria;__Micrococcales;__Micrococcaceae;__Kocuria;Other	0	0	0	0.000429701	0	0	0	0.000650548	0	0	0	0	0	0	0	0	0.00671141	0.00122549	0	0	0	0	0	0
Bacteria;__Actinobacteria;__Micrococcales;__Micrococcaceae;__Micrococcus;__Micrococcus_luteus	0	0	0	8.59402e-05	0	0	0	0	0	0	0.000213511	0	0.00024919	0	0	0	0.000788022	0	0	0	0	0	0	0
Bacteria;__Actinobacteria;__Micrococcales;__Micrococcaceae;__Rothia;Other	0	0	0	0.000644551	0	0	0	0	0	0	0	0	0	0	0	0	0	0.00145666	0	0	0	0	0	0
Bacteria;__Actinobacteria;__Micrococcales;__Promicromonosporaceae;__Promicromonospora;Other	0	0	0	0	0	0	0	0	0	0	0	0	0	0	0	0	0.000788022	0	0	0	0	0	0	0
Bacteria;__Actinobacteria;__Micromonosporales;__Micromonosporaceae;Other;Other	0	8.58369e-05	0	0	0	0	0	0	0	0	0	0	0	0	0	0	0	0	0	0	0	0	0	0
Bacteria;__Actinobacteria;__Micromonosporales;__Micromonosporaceae;__Actinoplanes;Other	0	0.00390558	0	0	0	0	0	0	0	0.00438487	0	0	0	0	0	0	0	0	0	0	0	0	0	0
Bacteria;__Actinobacteria;__Micromonosporales;__Micromonosporaceae;__Catelliglobosispora;__uncultured_bacterium	0.00120466	0	0	0	0	0	0	0	0	0	0	0	0	0	0	0	0	0	0	0	0	0	0	0
Bacteria;__Actinobacteria;__Micromonosporales;__Micromonosporaceae;__Dactylosporangium;Other	0	0	0	0	0	0	0	0	0.000269687	0	0	0	0	0	0	0	0	0	0	0	0	0	0	0
Bacteria;__Actinobacteria;__Micromonosporales;__Micromonosporaceae;__Micromonospora;Other	0	0	0	0.000106792	0	0	0	0	0	0	0	0	0	0	0	0	0	0	0	0	0	0	0	0
Bacteria;__Actinobacteria;__Micromonosporales;__Micromonosporaceae;__Phytohabitans;Other	0	0	0	0	0	0	0	0	0	0	0	0	0	0	0	0	0.00236407	0	0	0	0	0	0	0
Bacteria;__Actinobacteria;__Micromonosporales;__Micromonosporaceae;__uncultured;__uncultured_bacterium	0.00107955	0	0	0	0	0	0	0	0	0	0	0	0	0	0	0	0	0	0	0	0	0	0	0
Bacteria;__Actinobacteria;__Propionibacteriales;__Nocardioidaceae;__Marmoricola;Other	0	0	0	0	0	0	0	0.000108425	0	0	0	0	0	0	0	0	0	0	0	0	0	0	0	0
Bacteria;__Actinobacteria;__Propionibacteriales;__Nocardioidaceae;__Nocardioides;Other	0	0	0	0	0	0	0	6.83901e-05	0.000117206	0	0	0	0	0	0	0	0	0	0	0	0	0	0	0
Bacteria;__Actinobacteria;__Propionibacteriales;__Propionibacteriaceae;__Propionibacterium;Other	6.69254e-05	0.00103654	0	9.63661e-05	0	0.000348311	0	0	0	0.000125282	0	0	0	0	0	0	0	0	0	0	0	0	0	0
Bacteria;__Actinobacteria;__Pseudonocardiales;__Pseudonocardiaceae;__Actinomycetospora;Other	0	0	0	0	0	0	0	0	0	0	0	0	0	0	0	0	0.00118203	0	0	0	0	0	0	0
Bacteria;__Actinobacteria;__Pseudonocardiales;__Pseudonocardiaceae;__Pseudonocardia;Other	0	0.0067382	0	0	0	0	0	0.00133445	0.000117206	6.26409e-05	0	0	0.00049838	0.000130983	7.89266e-05	0	0	0	0.000127845	0	0	0	0	0.000223914
Bacteria;__Actinobacteria;__Streptosporangiales;__Thermomonosporaceae;__Actinoallomurus;Other	0	0.000171674	0.00944524	0	0	0	0	0	0	0	8.54044e-05	0	0	0	0	0	0	0	0	0	0	0	0	0
Bacteria;__Actinobacteria;__Streptosporangiales;__Thermomonosporaceae;__Actinomadura;Other	0	8.58369e-05	0	0	0	0	0	0	0	0	0	0	0	0	0	0	0	0	0	0	0	0	0	0
Bacteria;__Actinobacteria;__Thermoleophilia;__Gaiellales;__Gaiellaceae;__Gaiella	0	0	0	0	0	0.01907	0	0	0	0	8.54044e-05	0	0	0	0	0	0	0	0	0	0	0	0	0
Bacteria;__Actinobacteria;__Thermoleophilia;__Gaiellales;__uncultured;Other	0	0.00569044	0	0.000320376	0	0	0	0	0.000720873	0	0.000298915	9.68242e-05	0.00024919	0	0	0	0	0	0	0	0	0	0	0
Bacteria;__Actinobacteria;__Thermoleophilia;__Gaiellales;__uncultured;__uncultured_actinobacterium	0.00450776	0.00132777	0	0.00121895	0.00390697	0	0	0.00123102	0.000638942	0	0	0	0.000996761	0.00070467	0.000812137	0.00520082	0.00275808	0.000728332	0.00616127	0.0144874	0	0	0.00109824	0.000447828
Bacteria;__Actinobacteria;__Thermoleophilia;__Gaiellales;__uncultured;__uncultured_bacterium	0.00495248	0.00404274	0.022348	0.000300791	0.00221976	0	0	0	0.00120733	0	0	0	0.00049838	0.000654917	0.000417504	0.000679348	0.00696954	0	0.000376168	0	0	0.00243902	0.000548387	0.000111957
Bacteria;__Actinobacteria;__Thermoleophilia;__Solirubrobacterales;__288-2;__uncultured_bacterium	0	0	0	0.000106792	0	0	0	0	0.00121359	0	0	0	0	0	0	0	0	0	0	0	0	0	0	0
Bacteria;__Actinobacteria;__Thermoleophilia;__Solirubrobacterales;__480-2;__uncultured_actinobacterium	0	0	0	0	0	0	0	0	0.000351617	0	0	0	0	0	0	0	0	0	0	0	0	0	0	0
Bacteria;__Actinobacteria;__Thermoleophilia;__Solirubrobacterales;__480-2;__uncultured_bacterium	0	0	0	0	0	0	0	0	0	0	0	0	0	0	0	0	0.000774393	0	0	0	0	0	0	0
Bacteria;__Actinobacteria;__Thermoleophilia;__Solirubrobacterales;__Patulibacteraceae;__Patulibacter	0	0	0	0	0	0	0	0	0.00148328	0	0	0	0	0	0	0	0	0	0	0	0	0	0	0
Bacteria;__Actinobacteria;__Thermoleophilia;__Solirubrobacterales;__Solirubrobacteraceae;__Solirubrobacter	0	0	0	0	0	0	0	0	0.000269687	0	4.27022e-05	0	0	0	0	0	0	0	0	0	0	0	0	0
Bacteria;__Actinobacteria;__Thermoleophilia;__Solirubrobacterales;__TM146;__uncultured_bacterium	0	0	0.0156624	5.3396e-05	0	0	0	0	0	0	0	0	0	0	0	0	0	0	0	0	0	0	0	0
Bacteria;__Actinobacteria;__Thermoleophilia;__Solirubrobacterales;__YNPFFP1;Other	0	0	0	0	0	0	0	0	0	0	0	0	0	0	0	0	0	0	0.000255689	0	0	0	0	0
Bacteria;__Armatimonadetes;__Chthonomonadetes;__Chthonomonadales;__Chthonomonadaceae;__Chthonomonas	0	0.00543753	0	0	0	0	0	0	0	5.03575e-05	0	0	0	0	0	0	0	0	0	0	0	0	0	0
Bacteria;__Armatimonadetes;__Chthonomonadetes;__Chthonomonadales;__uncultured_bacterium;Other	0.000681818	0	0	0	0	0	0	0	0	0	0	0	0	0	0	0	0.00394011	0	0	0	0	0	0	0
Bacteria;__Armatimonadetes;__uncultured_bacterium;Other;Other;Other	0	0	0	0	0.00166482	0	0	0	0	0	0	0	0	0	0.0003462	0	0	0	0	0	0	0	0	0
Bacteria;__BD1-5;__uncultured_bacterium;Other;Other;Other	0	0	0	0	0	0	0	0	0	0	0	0	0	0.000463688	0	0	0.00118203	0.000728332	0	0.000890766	0	0	0.000183284	0.000439367
Bacteria;__BD1-5;__uncultured_candidate_division_OP11_bacterium;Other;Other;Other	0	0	0	0	0	0	0	0	0	0	0	0	0	0	0	0	0	0	0.000248324	0.000518314	0	0	0	0
Bacteria;__Bacteroidetes;Other;Other;Other;Other	0	0	0	0	0	0	0	0	0	0	0	0	0.00074757	0	8.65501e-05	0	0	0.0010925	0.000383534	0	0	0	0	0
Bacteria;__Bacteroidetes;__BSV13;__uncultured_bacterium;Other;Other	0	0	0	0	0	0.0188761	0	0	0	0	0	0	0	0.000134481	0	0	0	0	0	0	0	0	0	0
Bacteria;__Bacteroidetes;__Bacteroidia;__Bacteroidales;__Marinilabiaceae;__Marinifilum	0	0	0	0	0	0	0	0	0	0.000939614	0	0	0	0	0	0	0	0	0	0	0	0	0	0
Bacteria;__Bacteroidetes;__Bacteroidia;__Bacteroidales;__Porphyromonadaceae;__Paludibacter	0	0	0	0.00209258	0	0	0	0	0	0	3.66515e-05	0	0	0	0	0	0.0130024	0	0	0	0	0	0	0
Bacteria;__Bacteroidetes;__Bacteroidia;__Bacteroidales;__Porphyromonadaceae;__Porphyromonas	0	0	0	0	0	0	0	0	0	0.000438487	0	0	0	0	0	0	0	0	0	0	0	0	0	0
Bacteria;__Bacteroidetes;__Bacteroidia;__Bacteroidales;__Porphyromonadaceae;__Proteiniphilum	0	0	0	0	0	0	0	0	0	0	0	0	0	0	0	0	0.00433412	0	0	0	0	0	0	0
Bacteria;__Bacteroidetes;__Bacteroidia;__Bacteroidales;__Prevotellaceae;__Prevotella	0	0	0	0	0.00168161	0	0	0.00218598	0	0.00200941	8.54044e-05	6.4792e-05	0	0	0	0	0	0	0	0.000345543	0	0	0	0
Bacteria;__Bacteroidetes;__Bacteroidia;__Bacteroidales;__Rikenellaceae;__Alistipes	0	0	0.0041846	0	0	0	0	0	0	0	0	0	0	0	0	0	0	0	0	0	0	0	0	0
Bacteria;__Bacteroidetes;__Bacteroidia;__Bacteroidales;__Rikenellaceae;__Blvii28_wastewater-sludge_group	0	0	0	0.000675829	0	0	0	0	0	0	0	0	0	0	0	0	0	0.000364166	0	0	0	0	0	0
Bacteria;__Bacteroidetes;__Bacteroidia;__Bacteroidales;__Rikenellaceae;__vadinBC27_wastewater-sludge_group	0	0	0	0	0	0	0	0	0	0	8.54044e-05	0	0	0	0	0	0	0	0	0	0	0	0.000183284	0
Bacteria;__Bacteroidetes;__Cytophagia;__Cytophagales;Other;Other	0	0	0	0	0	0	0	0	0	0	0	0	0	0.000194726	0	0	0	0	0	0	0	0	0	0
Bacteria;__Bacteroidetes;__Cytophagia;__Cytophagales;__Cytophagaceae;__Adhaeribacter	0	0	0	8.59402e-05	0	0	0	0	0	0	0	0	0	0	0	0	0	0	0	0	0	0	0	0
Bacteria;__Bacteroidetes;__Cytophagia;__Cytophagales;__Cytophagaceae;__Flexibacter	0	0	0	0	0	0.0362335	0	0	0	0	0	0	0	0	0	0	0	0	0	0	0	0	0	0
Bacteria;__Bacteroidetes;__Cytophagia;__Cytophagales;__Cytophagaceae;__Hymenobacter	0	0.016439	0	0.000320376	0	0	0	0	0	0	0	0	0	0	0	0	0	0	0	0	0	0	0	0
Bacteria;__Bacteroidetes;__Cytophagia;__Cytophagales;__Cytophagaceae;__Rhodocytophaga	0	0	0	0	0	0	0	0	0.000468823	0	0	0	0	0	0	0	0	0	0	0	0	0	0	0
Bacteria;__Bacteroidetes;__Cytophagia;__Cytophagales;__Cytophagaceae;__Siphonobacter	0	0	0.0217521	0	0	0	0	0	0	0	0	0	0	0	0	0.00037679	0	0	0	0	0	0	0	0
Bacteria;__Bacteroidetes;__Cytophagia;__Cytophagales;__Flammeovirgaceae;Other	0	0	0	0	0	0	0	0	0	0	0	0	0.00074757	0.000127486	0.000631413	0	0	0	0	0	0	0	0	0
Bacteria;__Bacteroidetes;__Cytophagia;__Cytophagales;__Flammeovirgaceae;__Candidatus_Amoebophilus	0	0	0	0	0	0	0	0	0	0	0	0	0	0.000537924	0.00032333	0	0	0	0.000883864	0.000199681	0	0	0	0
Bacteria;__Bacteroidetes;__Cytophagia;__Cytophagales;__Flammeovirgaceae;__Ekhidna	0	0	0	0	0	0	0	0	0	0	0	0	0	6.72405e-05	0.000631413	0.00184683	0.00118203	0	0.000124162	0	0	0.00374532	0.000183284	0.00432402
Bacteria;__Bacteroidetes;__Cytophagia;__Cytophagales;__Flammeovirgaceae;__Fabibacter	0	0	0	0	0	0	0	0	0	0	0	0	0	0	0	0	0	0	0	0	0	0	0	0.00133079
Bacteria;__Bacteroidetes;__Cytophagia;__Cytophagales;__Flammeovirgaceae;__Flexithrix	0	0	0	0	0.0044843	0	0	0	0	0	0	0	0.00274109	0.00208874	0.000913934	0.00294009	0	0	0.00063554	0.00263407	0	0	0.000181818	0.000447828
Bacteria;__Bacteroidetes;__Cytophagia;__Cytophagales;__Flammeovirgaceae;__Fulvivirga	0	0	0	0	0	0	0	0	0	0	0	0	0.00024919	0.00447442	0.000157853	0.00271739	0	0	0.00162884	0.00421592	0	0	0	0.00122307
Bacteria;__Bacteroidetes;__Cytophagia;__Cytophagales;__Flammeovirgaceae;__Marinoscillum	0	0	0	0	0.00224215	0	0	0	0	0	0	0	0	0	0	0	0	0	0	0	0	0	0	0
Bacteria;__Bacteroidetes;__Cytophagia;__Cytophagales;__Flammeovirgaceae;__Marivirga	0	0	0	0	0	0	0	0	0	0	0	0	0	0.000127486	0	0	0	0	0	0	0.000733676	0	0	0
Bacteria;__Bacteroidetes;__Cytophagia;__Cytophagales;__Flammeovirgaceae;__Persicobacter	0	0	7.44934e-05	0	0.00834648	0	0	0	0	0	0	0	0.103663	0.0902317	0.00137225	0.00358232	0	0	0.0313509	0.0229688	0	0	0.000546921	0.000223914
Bacteria;__Bacteroidetes;__Cytophagia;__Cytophagales;__Flammeovirgaceae;__Reichenbachiella	0	4.29185e-05	0	0	0	0	0	0	0	0	0	0	0.00074757	0.000318715	0	0	0	0	0.000255689	0	0	0	0	0
Bacteria;__Bacteroidetes;__Cytophagia;__Cytophagales;__Flammeovirgaceae;__Roseivirga	0	0	0	0	0	0	0	0	0	0	0	0	0.00074757	0	0	0	0	0	0	0	0	0	0	0
Bacteria;__Bacteroidetes;__Cytophagia;__Cytophagales;__Flammeovirgaceae;__uncultured	0	0	0	4.29701e-05	0.00945636	0	0	0.000872395	0.000134844	0	0.00402214	0	0.0224271	0.0135158	0.0115681	0.00727598	0.000516262	0	0.0135173	0.00223471	0	0	0.000363636	0
Bacteria;__Bacteroidetes;__Cytophagia;__Cytophagales;__Flammeovirgaceae;__uncultured_deep-sea_bacterium	0	0	0	0	0	0	0	0	0	0	0	0	0	0	0	0	0	0	0	0.000199681	0	0.00121951	0	0
Bacteria;__Bacteroidetes;__Cytophagia;__Order_II_Incertae_Sedis;__Rhodothermaceae;__Rubricoccus	0	0	0	0	0	0	0	0	0	0	0	0	0.00049838	0.000909889	0.000740833	0	0	0	0.000767067	0.00226162	0	0	0.000728739	0.00144698
Bacteria;__Bacteroidetes;__Cytophagia;__Order_II_Incertae_Sedis;__Rhodothermaceae;__uncultured	0	0	0	0	0	0	0	0	0	0	0	0	0	0.000194726	0	0	0	0	0.000248324	0.000199681	0	0	0	0
Bacteria;__Bacteroidetes;__Flavobacteria;__Flavobacteriales;__Cryomorphaceae;__Crocinitomix	0	0	0	0	0	0	0	0	0	0	0	0	0	0	8.65501e-05	0	0	0.000364166	0	0	0.000733676	0	0	0
Bacteria;__Bacteroidetes;__Flavobacteria;__Flavobacteriales;__Cryomorphaceae;__Fluviicola	0	0	0	0	0	0	0	0	0	0	0	0	0	0.000130983	0	0	0	0	0	0	0	0	0	0
Bacteria;__Bacteroidetes;__Flavobacteria;__Flavobacteriales;__Cryomorphaceae;__NS7_marine_group	0	0	0	0	0	0	0	0	0	0	0	0	0	0	0	0.00101902	0	0	0.000504013	0	0	0	0	0
Bacteria;__Bacteroidetes;__Flavobacteria;__Flavobacteriales;__Cryomorphaceae;__Owenweeksia	0	0	0	0	0	0	0	0	0	0	0	0	0	0	0	0	0	0	0	0	0	0	0	0.000447828
Bacteria;__Bacteroidetes;__Flavobacteria;__Flavobacteriales;__Flavobacteriaceae;Other	0	0	0	0	0.000554939	0	0	0	0	0	0	0	0	0.00214549	0.0003462	0	0.0035461	0.000364166	0.000127845	0.00174331	0	0	0.000366569	0.000335871
Bacteria;__Bacteroidetes;__Flavobacteria;__Flavobacteriales;__Flavobacteriaceae;__Aquimarina	0	0	0	0	0	0	0	0	0	0	0	0	0	0	0	0.00113037	0	0	0	0	0	0	0	0
Bacteria;__Bacteroidetes;__Flavobacteria;__Flavobacteriales;__Flavobacteriaceae;__Chryseobacterium	0	0	0	0	0	0	0	0	0.000234412	0	0	0	0	0	0	0	0	0	0	0	0	0	0	0
Bacteria;__Bacteroidetes;__Flavobacteria;__Flavobacteriales;__Flavobacteriaceae;__Cloacibacterium	0	0	0	0.000320376	0	0	0.000132107	6.83901e-05	0	0	0	0	0	0	0	0	0.0153664	0	0	0	0	0	0	0.000671742
Bacteria;__Bacteroidetes;__Flavobacteria;__Flavobacteriales;__Flavobacteriaceae;__Costertonia	0	0	0	0	0	0	0	0	0	0	0	0	0	0.000127486	0.000157853	0	0	0	0	0	0	0	0	0
Bacteria;__Bacteroidetes;__Flavobacteria;__Flavobacteriales;__Flavobacteriaceae;__Croceitalea	0	0	0	0	0.00223655	0	0	0	0	0	0	0	0.00024919	6.72405e-05	7.89266e-05	0.00109325	0	0	0	0.000372452	0	0	0	0.000555555
Bacteria;__Bacteroidetes;__Flavobacteria;__Flavobacteriales;__Flavobacteriaceae;__Flavobacterium	0	0	0	0.000429701	0.000554939	0	0	0	0	0.00186323	0	0	0	0.000134481	0	0.0017726	0.00275808	0.00256657	0.00189189	0.000372452	0.00337382	0.00524801	0.00493402	0.00167512
Bacteria;__Bacteroidetes;__Flavobacteria;__Flavobacteriales;__Flavobacteriaceae;__Gillisia	0	0	0	0	0	0	0	0	0.000269687	0	0	0	0	0	0.000157853	0	0	0	0	0	0	0	0	0
Bacteria;__Bacteroidetes;__Flavobacteria;__Flavobacteriales;__Flavobacteriaceae;__Gilvibacter	0	0	0	0	0	0	0	0	0	0	0	0	0	0	0	0	0	0	0	0	0	0	0	0
Bacteria;__Bacteroidetes;__Flavobacteria;__Flavobacteriales;__Flavobacteriaceae;__Kordia	0	0	0	0	0	0	0	0	0	0	0	0	0	0	0	0.00471269	0	0	0	0	0	0	0	0
Bacteria;__Bacteroidetes;__Flavobacteria;__Flavobacteriales;__Flavobacteriaceae;__Lutibacter	0	6.32271e-05	0	0	0	0	0	0	0	0	3.66515e-05	0	0.00024919	6.3743e-05	8.65501e-05	0	0	0	0	0	0	0	0	0
Bacteria;__Bacteroidetes;__Flavobacteria;__Flavobacteriales;__Flavobacteriaceae;__Maribacter	0	0	0	0	0	0	0	0	0	0	0	0	0	0	0	0.000679348	0	0	0	0	0	0	0	0
Bacteria;__Bacteroidetes;__Flavobacteria;__Flavobacteriales;__Flavobacteriaceae;__Maritimimonas	0	0	0	0	0	0	0	0	0	0	0	0	0	0	0.0001731	0	0	0	0	0	0	0	0	0
Bacteria;__Bacteroidetes;__Flavobacteria;__Flavobacteriales;__Flavobacteriaceae;__Muricauda	0	0	0	0	0	0	0	0	0	0	3.66515e-05	0	0.00024919	6.3743e-05	0.00124489	0.00139581	0	0	0.000752337	0.000399361	0	0	0	0.00121038
Bacteria;__Bacteroidetes;__Flavobacteria;__Flavobacteriales;__Flavobacteriaceae;__Muricola	0	0	0	0	0.000560538	0	0	0	0	0	0	0	0.00024919	0.00334532	0	0.00101902	0	0	0.00188084	0.000545223	0	0	0	0
Bacteria;__Bacteroidetes;__Flavobacteria;__Flavobacteriales;__Flavobacteriaceae;__Psychroserpens	0	0	0	0	0	0	0	0	0	0	0	0	0	0	0.000417504	0	0	0	0	0	0	0	0	0
Bacteria;__Bacteroidetes;__Flavobacteria;__Flavobacteriales;__Flavobacteriaceae;__Robiginitalea	0	0	0	0	0	0	0	0	0	0	0	0	0	0.000134481	0	0	0	0	0	0	0	0	0	0
Bacteria;__Bacteroidetes;__Flavobacteria;__Flavobacteriales;__Flavobacteriaceae;__Tenacibaculum	0	0	0	0	0	0	0	0	0	0	0	0	0	0	0	0	0	0.000612745	0.000124162	0.000372452	0	0	0	0.00298054
Bacteria;__Bacteroidetes;__Flavobacteria;__Flavobacteriales;__Flavobacteriaceae;__Weeksella	0	0	0	0	0	0	0	0	0	0	0	0	0	0	0	0	0.000788022	0	0	0	0	0	0	0
Bacteria;__Bacteroidetes;__Flavobacteria;__Flavobacteriales;__Flavobacteriaceae;__Winogradskyella	0	0	0	0	0	0	0	0	0	0	0	0	0	0	0	0	0	0	0	0.000399361	0	0	0	0.000335871
Bacteria;__Bacteroidetes;__Flavobacteria;__Flavobacteriales;__Flavobacteriaceae;__Zeaxanthinibacter	0	0	0	0	0	0	0	0	0	0	0	0	0	0.000463688	0	0	0	0	0	0	0	0	0	0
Bacteria;__Bacteroidetes;__Flavobacteria;__Flavobacteriales;__NS9_marine_group;Other	0	0	0	0	0	0	0	0	0	0	0	0	0	0	0	0	0	0.000728332	0	0	0	0	0	0
Bacteria;__Bacteroidetes;__Flavobacteria;__Flavobacteriales;__NS9_marine_group;__uncultured_bacterium	0	0	0	0	0	0	0	0	0	0	0	0	0.00024919	0	0	0	0	0	0.000124162	0.000345543	0	0	0	0
Bacteria;__Bacteroidetes;__SB-1;__uncultured_bacterium;Other;Other	5.68182e-05	0	0	0	0	0	2.64215e-05	0	0.000117206	0	0.000128107	4.84121e-05	0.00024919	0	0	0	0	0.000612745	0	0	0.000366838	0.00121951	0	0
Bacteria;__Bacteroidetes;__SB-5;Other;Other;Other	0	0	0	0.000472671	0	0	0	0	0	0	0	0	0	0	0	0	0	0	0	0	0	0	0	0
Bacteria;__Bacteroidetes;__Sphingobacteriia;__Sphingobacteriales;Other;Other	0	0	0	0	0	0	0	0	0	0	4.27022e-05	0	0.00024919	0.000130983	0	0	0	0	0	0	0	0	0	0
Bacteria;__Bacteroidetes;__Sphingobacteriia;__Sphingobacteriales;__AKYH767;__uncultured_bacterium	0	0.0146055	0	0	0	0	0	0	0	0	0	0	0	0	0	0	0	0	0	0	0	0	0	0
Bacteria;__Bacteroidetes;__Sphingobacteriia;__Sphingobacteriales;__Chitinophagaceae;__Chitinophaga	0	0	0	0	0	0	0	0	0	0	0	0	0	0	0	0	0.0116159	0	0	0	0	0	0	0
Bacteria;__Bacteroidetes;__Sphingobacteriia;__Sphingobacteriales;__Chitinophagaceae;__Ferruginibacter	0.000602329	0	0	0.000459712	0	0.0444096	0	0	0	0	0	0	0	0	0	0.00075358	0	0.000612745	0	0.000399361	0	0	0	0
Bacteria;__Bacteroidetes;__Sphingobacteriia;__Sphingobacteriales;__Chitinophagaceae;__Flavisolibacter	0	0	0	0	0.00112108	0	0	0	0	0	0	0	0	0	0	0	0	0	0	0	0	0	0	0
Bacteria;__Bacteroidetes;__Sphingobacteriia;__Sphingobacteriales;__Chitinophagaceae;__Hydrotalea	0	0	0	0	0	0	0	0	0	0	0	0	0	0	8.65501e-05	0.00150716	0.00197006	0.000364166	0	0	0	0	0	0
Bacteria;__Bacteroidetes;__Sphingobacteriia;__Sphingobacteriales;__Chitinophagaceae;__Sediminibacterium	0	0	0	0	0.00168161	0	0	0	0	0	0	0	0.00024919	0.000130983	0.000725586	0.00218651	0	0.00428922	0	0	0	0	0	0
Bacteria;__Bacteroidetes;__Sphingobacteriia;__Sphingobacteriales;__Chitinophagaceae;__Segetibacter	0	0	0	0	0	0	0	0	0	0	0	0	0	0	0	0	0.00394011	0	0	0	0	0	0	0
Bacteria;__Bacteroidetes;__Sphingobacteriia;__Sphingobacteriales;__Chitinophagaceae;__uncultured	0.00147236	0.0150644	0.0224322	0	0.00277469	0.000174155	0	0.00077315	0.000468823	0	4.27022e-05	0	0.00024919	0.000268962	0.00066953	0.00384776	0.00438823	0	0.000756019	0.000944584	0.000781861	0	0	0.000999152
Bacteria;__Bacteroidetes;__Sphingobacteriia;__Sphingobacteriales;__KD3-93;__uncultured_Bacteroidetes_bacterium	0	0	0	0	0	0	0	0	0	6.26409e-05	0	0	0	6.72405e-05	0	0	0	0	0	0	0	0	0	0
Bacteria;__Bacteroidetes;__Sphingobacteriia;__Sphingobacteriales;__NS11-12_marine_group;Other	0	0	0	0	0	0	0	0	0	0	0	0	0	6.72405e-05	0.000165477	0.00075358	0	0	0	0.000199681	0	0	0	0.000223914
Bacteria;__Bacteroidetes;__Sphingobacteriia;__Sphingobacteriales;__NS11-12_marine_group;__uncultured_Bacteroidetes_bacterium	0	0	0	0	0	0	0	0	0	0	0	0	0	0.000194726	0	0	0	0	0	0	0	0	0	0
Bacteria;__Bacteroidetes;__Sphingobacteriia;__Sphingobacteriales;__NS11-12_marine_group;__uncultured_bacterium	5.68182e-05	0	0	0	0	0	0	0	0	6.26409e-05	0	0	0	0	0	0	0	0	0	0	0	0	0	0
Bacteria;__Bacteroidetes;__Sphingobacteriia;__Sphingobacteriales;__PHOS-HE51;__uncultured_bacterium	0	0	0	0	0	0.000108483	0	0	0	0	0	0	0	0	0	0.000339674	0.00236407	0	0	0	0	0	0	0
Bacteria;__Bacteroidetes;__Sphingobacteriia;__Sphingobacteriales;__Saprospiraceae;__Lewinella	0	0	0	0	0	0	0	0	0	0	0	0	0	0	0.00100048	0.000339674	0	0	0.000248324	0.000572132	0	0	0.00402786	0.00110688
Bacteria;__Bacteroidetes;__Sphingobacteriia;__Sphingobacteriales;__Saprospiraceae;__uncultured	0	0	0	0	0.00610993	0	0	0	0	0	0	0.0166515	0.00398704	0.00222322	0.000631413	0.000679348	0.00558389	0	0.0021439	0.00283375	0.00117279	0.00374532	0.000549853	0.0059653
Bacteria;__Bacteroidetes;__Sphingobacteriia;__Sphingobacteriales;__Sphingobacteriaceae;Other	0	0.00733434	0	0	0	0	0	0	0	0	0	4.84121e-05	0	0	0	0	0	0	0	0	0	0	0	0
Bacteria;__Bacteroidetes;__Sphingobacteriia;__Sphingobacteriales;__Sphingobacteriaceae;__Mucilaginibacter	0	0.00120132	0	0	0	0	0	0	0	0	0	0	0	0	0	0	0	0	0	0	0	0	0	0
Bacteria;__Bacteroidetes;__Sphingobacteriia;__Sphingobacteriales;__Sphingobacteriaceae;__Pedobacter	0	0	0	0	0	0	0	0.000478731	0	0.00282002	0	0	0	0	0	0	0	0	0	0	0	0	0	0
Bacteria;__Bacteroidetes;__Sphingobacteriia;__Sphingobacteriales;__Sphingobacteriaceae;__Sphingobacterium	0	0.000379363	0	0	0	0	0	0	0	0	0	0	0	0	0	0	0	0	0	0	0	0	0	0
Bacteria;__Bacteroidetes;__Sphingobacteriia;__Sphingobacteriales;__WCHB1-69;Other	5.68182e-05	0	0	0	0	0	0	0	0	0	0	0	0.00024919	0	8.65501e-05	0	0	0	0	0	0	0	0	0
Bacteria;__Bacteroidetes;__Sphingobacteriia;__Sphingobacteriales;__WCHB1-69;__uncultured_bacterium	6.69254e-05	0	0	0	0	0	0	0	0	0	8.54044e-05	0	0	0	0	0	0	0	0	0	0	0	0.000181818	0
Bacteria;__Bacteroidetes;__Sphingobacteriia;__Sphingobacteriales;__env.OPS_17;__uncultured_bacterium	0	0	0	0	0	0	0	0	0	0	0.000170809	0	0	0	0	0	0	0	0	0	0	0	0	0
Bacteria;__Bacteroidetes;__VC2.1_Bac22;__uncultured_bacterium;Other;Other	0	0	0.000148987	0	0	0	2.43962e-05	0	0	0	4.27022e-05	0	0	0	0	0	0	0	0	0	0	0	0	0.000219684
Bacteria;__Bacteroidetes;__WCHB1-32;__uncultured_bacterium;Other;Other	0	0	0	0.000203158	0	8.70777e-05	0	0	0	0	0.000122056	4.84121e-05	0	0.000191229	0	0.00037679	0.000394011	0	0.000255689	0.000199681	0	0	0	0
Bacteria;__Candidate_division_BRC1;Other;Other;Other;Other	0	0	0	0	0	0	0	0	0	0	0	0	0	0.000134481	0	0	0	0	0	0	0	0	0	0
Bacteria;__Candidate_division_BRC1;__uncultured_bacterium;Other;Other;Other	0	0	0	0	0	0	0	0	0	0	0	0	0	0	0	0	0	0	0	0.000399361	0	0	0	0
Bacteria;__Candidate_division_OD1;__uncultured_bacterium;Other;Other;Other	0	0	0	0	0.00279149	0	0	0.00034195	0	0.000754139	0	0	0.00049838	0.000396448	7.89266e-05	0	0	0.000364166	0.000127845	0.000572132	0.000366838	0	0	0.000443598
Bacteria;__Candidate_division_TM7;__uncultured_bacterium;Other;Other;Other	0.000397727	0	0	0	0	0	0	0	0	0	0	0	0	0	0	0	0	0	0	0	0	0	0	0
Bacteria;__Candidate_division_TM7;__uncultured_candidate_division_TM7_bacterium;Other;Other;Other	0	0	0	0	0	0	0	0	0	0	0	0	0	0	0	0.000679348	0	0	0	0	0	0	0	0
Bacteria;__Candidate_division_WS3;__uncultured_bacterium;Other;Other;Other	0.00170455	0	0	0	0	0	0	0.000889071	0	0	0	0.02961	0	0.000336202	0.0001731	0	0	0	0.000127845	0.000199681	0	0	0.000181818	0
Bacteria;__Chlamydiae;__Chlamydiales;Other;Other;Other	0.00120466	0	0	0.000471404	0	0	2.64215e-05	0.000108425	0.000134844	0.00100715	0	0	0.00299028	0.000930874	0.000252027	0.00109325	0	0	0.000255689	0.000399361	0	0	0	0
Bacteria;__Chlamydiae;__Chlamydiales;__Chlamydiaceae;__Chlamydophila;Other	0	0	0	0	0	0	0	0	0	0	0	0	0	0	0	0	0	0	0	0	0	0	0	0.000335871
Bacteria;__Chlamydiae;__Chlamydiales;__Chlamydiaceae;__uncultured_Chlamydiales_bacterium;Other	0	0	0	0	0.00332963	0	0	0	0	0	0	0	0	0.00032571	7.89266e-05	0.00101902	0	0	0	0	0	0	0	0
Bacteria;__Chlamydiae;__Chlamydiales;__Family_Incertae_Sedis;__Criblamydia;Other	0	0.00328401	0	0.021678	0	0	0	0	0	0	0	0.00343398	0	0.000201721	0	0	0	0	0	0	0	0	0	0
Bacteria;__Chlamydiae;__Chlamydiales;__Family_Incertae_Sedis;__Criblamydia;__uncultured_bacterium	0	0	0	0.000182306	0	0	0	0	0	0	0	0	0	0	0	0	0	0	0	0	0	0	0	0
Bacteria;__Chlamydiae;__Chlamydiales;__Parachlamydiaceae;Other;Other	0.000738636	0	0	0.000642018	0	0	0	0.000638869	0.000703235	0.0023668	7.3303e-05	0	0.000996761	0	0.000654283	0	0	0.00158966	0.000255689	0.000599042	0	0.00093633	0	0
Bacteria;__Chlamydiae;__Chlamydiales;__Parachlamydiaceae;__Candidatus_Protochlamydia;Other	0	0	0	0.000643285	0	0	0	0	0.000404531	0	0.000170809	0	0	0.000127486	8.65501e-05	0.00147004	0.000394011	0.000612745	0	0	0	0	0.000363636	0
Bacteria;__Chlamydiae;__Chlamydiales;__Parachlamydiaceae;__Candidatus_Protochlamydia;__Candidatus	0	0	0	0	0	0	0	0	0	0	0	0	0.00024919	0	0	0.00037679	0	0	0	0	0	0	0	0
Bacteria;__Chlamydiae;__Chlamydiales;__Parachlamydiaceae;__Neochlamydia;Other	0	0	0.0122914	0.0404665	0	0	0.000453308	0.00020517	0.000117206	0.000187923	0.0116774	0.0237365	0.00024919	0.000396448	0.00126013	0.00037679	0	0	0.000763385	0.011849	0.000733676	0	0.000363636	0.0107625
Bacteria;__Chlamydiae;__Chlamydiales;__Parachlamydiaceae;__Neochlamydia;__endosymbiont_of_Acanthamoeba_sp._S13	0	0	0	0	0	0	0	0	0	0	0	0	0	0	0.00081976	0	0	0	0	0	0	0	0	0
Bacteria;__Chlamydiae;__Chlamydiales;__Parachlamydiaceae;__Parachlamydia;Other	0	0	0	0	0	0	0	0	0	0	0	0	0	0	0	0	0	0	0	0.000717994	0	0	0	0
Bacteria;__Chlamydiae;__Chlamydiales;__Simkaniaceae;Other;Other	0	0	7.44934e-05	0.00517376	0.000560538	0	0	0	0	0.00306941	0	0	0	0.000577184	0.000165477	0	0	0	0.00050033	0	0	0.00365854	0	0.000335871
Bacteria;__Chlamydiae;__Chlamydiales;__Simkaniaceae;__Candidatus_Fritschea;Other	0.000681818	0	0	0	0	0	0	0	0	0	0	0	0	0.000191229	0	0	0	0	0	0	0	0	0	0.000223914
Bacteria;__Chlamydiae;__Chlamydiales;__Simkaniaceae;__Candidatus_Rhabdochlamydia;Other	0	0	0	0.000600315	0.00334083	0	0	0	0.000809061	0.00320448	0	0	0.0286569	0.00183727	0.00066953	0.0031313	0	0.000364166	0.00226806	0.0085508	0	0.00121951	0	0.00132656
Bacteria;__Chlamydiae;__Chlamydiales;__Simkaniaceae;__Candidatus_Rhabdochlamydia;__Candidatus	0	0	0	0	0	0	0	0	0	0	0	0	0	0	0	0.000716464	0	0	0	0	0	0	0	0
Bacteria;__Chlamydiae;__Chlamydiales;__Simkaniaceae;__Candidatus_Rhabdochlamydia;__Chlamydiales	0	0	0	0	0	0	0	0	0.000117206	0	0	0	0	0.00097713	0	0	0	0.000612745	0	0	0	0	0	0
Bacteria;__Chlamydiae;__Chlamydiales;__Simkaniaceae;__Candidatus_Rhabdochlamydia;__uncultured_bacterium	0	0	0	0	0	0	0	0	0	0	0	0	0	0.000201721	0	0	0	0	0	0	0	0	0	0
Bacteria;__Chlamydiae;__Chlamydiales;__Simkaniaceae;__uncultured;__Chlamydiales	0	0	0	0.000192732	0	0	0	0	0	0	0	0	0.00024919	6.72405e-05	0	0	0	0	0.000127845	0	0	0	0	0.000223914
Bacteria;__Chlamydiae;__Chlamydiales;__Simkaniaceae;__uncultured;__uncultured_bacterium	0	0	0	0	0	0	0	0	0	0.000956793	0	0	0.00049838	0	0	0	0	0	0	0	0	0	0	0
Bacteria;__Chlamydiae;__Chlamydiales;__Waddliaceae;__Waddlia;Other	0	0	0	5.3396e-05	0	0	0	0	0	0	0	0	0.00024919	0	7.89266e-05	0	0	0	0	0	0	0	0	0
Bacteria;__Chlamydiae;__Chlamydiales;__cvE6;__Chlamydiales;Other	0	0	0	0	0.00391257	0	0	0	0	0.000755363	0	0	0.00024919	0.00130634	0.000252027	0	0.00118203	0	0.0027868	0	0	0	0	0
Bacteria;__Chlorobi;__Chlorobia;__Chlorobiales;__Chlorobiaceae;__Chlorobium	0	0	0	0	0	0	0	0	0	0	0	0	0	0.000127486	0	0	0	0	0	0	0	0	0	0
Bacteria;__Chlorobi;__Chlorobia;__Chlorobiales;__OPB56;__uncultured_bacterium	0	0	0	0	0.00224215	0	0	0	0	0	0	0	0.00024919	0	0	0	0	0	0	0	0	0	0	0
Bacteria;__Chlorobi;__Chlorobia;__Chlorobiales;__SJA-28;__uncultured_Chlorobi_bacterium	0	0	0	0	0	0	0	0	0	0.00119018	0	0	0	0	0	0	0	0	0	0	0	0	0	0
Bacteria;__Chloroflexi;__Anaerolineae;__Anaerolineales;__Anaerolineaceae;__uncultured	0	0	0	4.29701e-05	0.00166482	0	0	0	0.000269687	6.26409e-05	4.27022e-05	0	0	0.00610297	0.000402257	0.00075358	0.0074858	0.00183824	0.000507696	0.000345543	0	0.00243902	0	0.00388465
Bacteria;__Chloroflexi;__Caldilineae;__Caldilineales;__Caldilineaceae;__Caldilinea	0	0	0.00023912	0	0	0	0	0	0	0	0	0	0	0.000198224	0	0.00075358	0.000788022	0	0.000127845	0	0	0	0	0
Bacteria;__Chloroflexi;__Caldilineae;__Caldilineales;__Caldilineaceae;__uncultured	0	0	0	0	0	0	0	0.000542123	0	0	0	0.00547057	0.00274109	0.000127486	0	0.00075358	0.000788022	0.00551471	0.000127845	0.000944584	0	0.00121951	0	0.000111957
Bacteria;__Chloroflexi;__JG30-KF-CM66;__uncultured_Chloroflexi_bacterium;Other;Other	0	0	0	0	0	0	0	0	0	0	0	0	0	0.00104787	0	0	0	0	0.000124162	0	0	0	0	0.000219684
Bacteria;__Chloroflexi;__JG37-AG-4;__uncultured_bacterium;Other;Other	0	0	0	0	0	0	0	0	0	0	0	0	0	0	0	0	0.00236407	0	0	0	0	0	0	0
Bacteria;__Chloroflexi;__KD4-96;__uncultured_bacterium;Other;Other	0	0	0	0	0.000554939	0	0	0	0	0	3.66515e-05	0	0.00024919	0.000396448	0	0	0	0	0.000124162	0	0	0	0	0
Bacteria;__Chloroflexi;__Ktedonobacteria;__C0119;__uncultured_bacterium;Other	0	0	0	0	0	0	0	0.000683901	0	0	0	0	0	0	0	0	0	0	0	0	0	0	0	0
Bacteria;__Chloroflexi;__Ktedonobacteria;__Ktedonobacterales;__HSB_OF53-F07;__uncultured_bacterium	0.00705721	0	0	0.000213584	0	8.70777e-05	0	0	0	0	0	0	0	0	0	0	0	0	0	0	0	0	0	0
Bacteria;__Chloroflexi;__Ktedonobacteria;__Ktedonobacterales;__Ktedonobacteraceae;__uncultured	0	0	0	0	0	0	0	0	0	0	0	0.0127324	0	0	0	0	0	0	0	0	0	0	0	0
Bacteria;__Chloroflexi;__S085;Other;Other;Other	0	0.0044259	0	0	0	0	0	0	0	0	0	0	0	0	0	0	0	0	0	0	0	0	0	0
Bacteria;__Chloroflexi;__S085;__uncultured_bacterium;Other;Other	0	0	0	0	0	0	0	0	0	0	0	0	0	0	0	0	0	0	0.000248324	0	0	0	0	0
Bacteria;__Chloroflexi;__SAR202_clade;Other;Other;Other	0	0	0	0	0	0	0	0	0	0	0	0	0	6.72405e-05	0	0	0	0	0	0	0	0	0	0
Bacteria;__Chloroflexi;__TK10;Other;Other;Other	0	0	0	0	0	0	0	0	0	0	0	0	0	0	0	0	0.00593702	0	0	0	0	0	0	0
Bacteria;__Chloroflexi;__TK10;__uncultured_bacterium;Other;Other	0	0	0	0	0	0	0	0	0	0	0	0	0	0	0	0	0.0033557	0	0	0	0	0	0	0
Bacteria;__Cyanobacteria;__4C0d-2;__uncultured_bacterium;Other;Other	0	0	0	0.000300791	0	0	0	0	0.000234412	0	0	0	0.00049838	0	0	0	0	0	0	0.000199681	0.00989917	0	0	0
Bacteria;__Cyanobacteria;__MLE1-12;__uncultured_bacterium;Other;Other	0	0	0	0.000343761	0.000560538	0	0	5.42123e-05	0	0.00307181	0	0.0333075	0	6.72405e-05	0.0001731	0.00109325	0	0	0	0	0	0	0	0
Bacteria;__Cyanobacteria;__SHA-109;__uncultured_bacterium;Other;Other	0	0	0	0	0	0	0	0	0	0	0	0	0	0.000127486	0	0	0	0	0	0	0	0	0	0
Bacteria;__Cyanobacteria;__SM1D11;Other;Other;Other	0	0	0	0	0	0	0	0	0	0	0	0	0	0.000261967	0	0	0	0	0	0	0	0	0	0
Bacteria;__Cyanobacteria;__SM2F09;Other;Other;Other	0	0	0	0	0	0	0	0	0	0	0	0	0	0	0	0.00350809	0	0	0	0	0	0	0	0
Bacteria;__Cyanobacteria;__SM2F09;__uncultured_Gram-positive_bacterium;Other;Other	0	0	0	0	0	0	0	0	0	0	0	0	0	0	0	0	0	0	0	0.00119808	0	0	0	0
Bacteria;__Cyanobacteria;__SM2F09;__uncultured_bacterium;Other;Other	0	0	0	0	0	0	0	0	0	0	0	0	0	0	0.00047356	0	0	0	0	0	0	0	0	0
Bacteria;__Cyanobacteria;__SubsectionI;__FamilyI;Other;Other	0	0	0	0	0	0	0	0	0	0	0	0	0	0.000513441	8.65501e-05	0.00113037	0	0	0.000124162	0	0	0	0	0
Bacteria;__Cyanobacteria;__SubsectionI;__FamilyI;__Acaryochloris;Other	0	0	0	0	0	0	0	0	0	0	0	0	0	0.000130983	0	0	0	0	0.000255689	0	0	0	0	0
Bacteria;__Cyanobacteria;__SubsectionI;__FamilyI;__Cyanothece;Other	0	0	0	0	0	0	0	0	0	0	0	0	0	0.000470683	0.0001731	0	0	0	0	0.000172771	0	0	0	0
Bacteria;__Cyanobacteria;__SubsectionI;__FamilyI;__Synechococcus;Other	0	0	0	0	0	0	0	0	0.000468823	0	0	0	0.00199352	0.00106885	0.000481183	0.00252618	0	0	0.000372486	0.00208885	0	0	0	0
Bacteria;__Cyanobacteria;__SubsectionI;__FamilyI;__Synechococcus;__uncultured_Synechococcus_sp.	0	0	0	0.000354187	0	0	0	0	0	0	0.000219909	0	0.00124595	0.000261967	0.00292252	0.0429507	0	0	0	0.00131704	0.00039093	0	0	0
Bacteria;__Cyanobacteria;__SubsectionI;__FamilyI;__uncultured_bacterium;Other	0.00339927	0	0	5.3396e-05	0	0	0	0.000683901	0	0.000100715	0.0031738	0	0.00174433	0.00289912	0.000575357	0.00173549	0	0	0.000127845	0.00277993	0	0	0	0
Bacteria;__Cyanobacteria;__SubsectionI;__FamilyI;__uncultured_cyanobacterium;Other	0	0	0	0	0	0	0	0	0	0	0	0	0.00024919	0.000127486	0	0	0	0	0.000255689	0.000771813	0.000733676	0	0	0
Bacteria;__Cyanobacteria;__SubsectionII;__FamilyI;__Xenococcus;Other	0	0	0	0	0.00390137	0	0	0	0	0	0	0	0	0.000336202	0.000432751	0	0	0	0.000759702	0.00174331	0	0.00093633	0	0.000439367
Bacteria;__Cyanobacteria;__SubsectionII;__FamilyII;Other;Other	0	0	0	0	0	0	0	0	0	0	0	0	0	0	0	0	0	0	0.000248324	0	0	0	0	0
Bacteria;__Cyanobacteria;__SubsectionII;__FamilyII;__Chroococcidiopsis;__uncultured_bacterium	0	0	0	0	0	0	0	0	0.0352482	0	0	0	0	0	0	0	0	0	0	0	0	0	0	0
Bacteria;__Cyanobacteria;__SubsectionII;__FamilyII;__Pleurocapsa;Other	0	0	0	0	0.000560538	0	0	0.00020517	0	0	0	0	0.000996761	0.00110462	0.000252027	0.00184683	0	0	0.00062081	0.000599042	0	0	0	0
Bacteria;__Cyanobacteria;__SubsectionII;__FamilyII;__Pleurocapsa;__uncultured_bacterium	0.000284091	0	0	8.59402e-05	0	0	0	0	0	0	0.000128107	0	0.00199352	0	0	0	0	0.00122549	0.000379851	0.00248821	0	0	0	0.000111957
Bacteria;__Cyanobacteria;__SubsectionII;__FamilyII;__Pleurocapsa;__uncultured_cyanobacterium	0	0	0	0	0	0	0	0	0	0	0	0	0	0	0.0001731	0	0	0	0	0	0	0	0	0
Bacteria;__Cyanobacteria;__SubsectionIII;__FamilyI;Other;Other	0.000113636	0	0	0.000386731	0	0	0	0	0	0	0	0	0.00049838	0.000261967	7.89266e-05	0	0	0	0.000504013	0	0	0	0	0.00243767
Bacteria;__Cyanobacteria;__SubsectionIII;__FamilyI;__Arthrospira;Other	0	0	0	0	0	0	0	0	0	0	0	0	0	0	0	0	0	0	0.000379851	0	0	0	0	0
Bacteria;__Cyanobacteria;__SubsectionIII;__FamilyI;__Chamaesiphon;__uncultured_Antarctic_bacterium_LB3-80	0	0	0	0	0	0	0	0	0	0	0	0	0	0	0	0	0	0	0	0.000399361	0	0	0	0
Bacteria;__Cyanobacteria;__SubsectionIII;__FamilyI;__Hydrocoleum;Other	0	0	0	0	0	0	0	0.00203003	0	0	0	0	0	0	0	0	0	0	0.000248324	0	0	0	0	0
Bacteria;__Cyanobacteria;__SubsectionIII;__FamilyI;__Leptolyngbya;Other	0	0	0	0	0	0	0	0	0	0.000100715	0	0	0.000996761	0.000130983	0.00049643	0	0	0	0	0.00129013	0	0	0.000181818	0.00299746
Bacteria;__Cyanobacteria;__SubsectionIII;__FamilyI;__Limnothrix;Other	0	0	0	0	0	0	0	0	0	0	0	0	0	0	0	0	0	0	0	0	0	0	0	0.0182087
Bacteria;__Cyanobacteria;__SubsectionIII;__FamilyI;__Lyngbya;Other	0	0	0	0	0	0	0	0	0	0	0	0	0.00049838	0	0	0	0	0	0.00238117	0	0	0	0	0
Bacteria;__Cyanobacteria;__SubsectionIII;__FamilyI;__Lyngbya;__Geitlerinema	0	0	0	0	0	0	0	0	0	0	0	0	0	0.000130983	0	0	0	0	0	0.000199681	0	0	0	0
Bacteria;__Cyanobacteria;__SubsectionIII;__FamilyI;__Lyngbya;__uncultured_bacterium	0	0	0	0	0	0	0	0.000410341	0	0	0.000646931	0	0.00049838	0.000591174	0	0	0	0	0	0.00579777	0	0	0	0.00187789
Bacteria;__Cyanobacteria;__SubsectionIII;__FamilyI;__Oscillatoria;Other	0	0	0	0	0	0	0	0	0	0	0	0	0	0.000130983	0	0	0	0	0.000639223	0	0	0	0.000366569	0
Bacteria;__Cyanobacteria;__SubsectionIII;__FamilyI;__Phormidium;Other	0	0	0	0	0	0	0	0	0	0	0	0	0	0	0.000511677	0	0	0	0	0	0	0	0	0
Bacteria;__Cyanobacteria;__SubsectionIII;__FamilyI;__Planktothrix;Other	0	0	0	0	0	0	0	0	0	0	0	0	0	0.000587677	0	0.00037679	0	0	0.00138051	0	0	0	0	0
Bacteria;__Cyanobacteria;__SubsectionIII;__FamilyI;__Spirulina;__uncultured_bacterium	0	0	0	0	0	0	0	0	0	0	0	0	0	0	0	0	0	0	0	0	0	0.00243902	0	0.0122961
Bacteria;__Cyanobacteria;__SubsectionIII;__FamilyI;__Symploca;Other	0	0	0	0	0	0	0	0	0	0	0	0	0	0.000191229	0	0	0	0	0	0	0	0	0	0
Bacteria;__Cyanobacteria;__SubsectionIII;__FamilyI;__uncultured;__uncultured_bacterium	0	0	0	0	0	0	0	0	0	0	0	0	0.00049838	0.000134481	0.00023678	0	0	0	0	0	0	0	0	0.00300592
Bacteria;__Cyanobacteria;__SubsectionIII;__FamilyI;__uncultured_cyanobacterium;Other	0	0	0	0	0.00166482	0	0	0	0	0	0	0	0.00074757	0	0	0	0	0	0.000127845	0	0	0	0	0
Bacteria;__Cyanobacteria;__SubsectionIV;Other;Other;Other	0	0	0	8.59402e-05	0	0	0	0	0	0	0	0	0	0	0	0	0	0	0	0	0	0	0	0
Bacteria;__Cyanobacteria;__SubsectionIV;__FamilyI;Other;Other	0	0	0	0	0	0	0	0	0	0	0	0	0	0	8.65501e-05	0	0	0	0.000124162	0	0	0	0	0
Bacteria;__Cyanobacteria;__SubsectionIV;__FamilyII;__Rivularia;Other	0	0	0	0	0.00110988	0	0	0	0	0	0	0	0.000996761	0.000987622	0.00893305	0.00403334	0	0	0.0023959	0.0104286	0.00232149	0.00121951	0.0114853	0.010095
Bacteria;__Cyanobacteria;__SubsectionIV;__FamilyII;__Rivularia;__Nostocales	0	0	0	0	0	0	0	0	0	0	0	0	0	0.000134481	0.000315706	0	0	0	0.00050033	0.000545223	0	0	0	0.000111957
Bacteria;__Cyanobacteria;__uncultured;__uncultured_bacterium;Other;Other	0	0	0	0	0	0.0108847	0	0	0	0	0	0	0	0	0	0	0	0	0.000376168	0	0	0	0	0
Bacteria;__Deferribacteres;__Deferribacterales;__Deferribacteraceae;__uncultured;__uncultured_bacterium	0	0	0	0	0	0	0	0	0	0.00100226	0	0	0	0	0	0	0	0	0	0	0	0	0	0
Bacteria;__Deferribacteres;__Deferribacterales;__LCP-89;__uncultured_candidate_division_KSB1_bacterium;Other	6.69254e-05	0	0	0	0	0	2.64215e-05	0	0	0	0	0	0	0	0	0	0	0	0	0	0	0	0	0
Bacteria;__Deinococcus-Thermus;__Deinococci;__Deinococcales;__Trueperaceae;__Truepera	0	0	0	0	0	0	0	0	0	0	0	0	0	0.000329207	0	0	0	0	0	0	0	0	0	0
Bacteria;__Deinococcus-Thermus;__Deinococci;__Thermales;__Thermaceae;__Meiothermus	0	0.00968496	0.00155428	0	0	0	0	0	0	0	0	0	0	0	0	0	0	0	0	0	0	0	0	0
Bacteria;__Deinococcus-Thermus;__Deinococci;__Thermales;__Thermaceae;__Thermus	0	0.00272107	0.00665029	0	0	0.0146573	0	0	0	0	0	0.000435709	0	6.72405e-05	0	0	0	0	0	0	0	0	0	0
Bacteria;__Elusimicrobia;__Lineage_IIa;__uncultured_bacterium;Other;Other	0	0	0	0	0	0	0	0	0	0	0	0	0	0	0	0	0	0	0	0	0	0	0	0.000223914
Bacteria;__Elusimicrobia;__Lineage_IV;__uncultured_bacterium;Other;Other	0	0	0	0	0	0	0	0	0	0	0	0	0	0	0	0	0	0.000364166	0	0.000199681	0	0	0	0
Bacteria;__Fibrobacteres;__Fibrobacteria;__Fibrobacterales;__Fibrobacteraceae;__uncultured_bacterium	5.68182e-05	0	0	0	0	8.70777e-05	0	0	0	6.26409e-05	0	0	0	0	0	0	0	0	0	0	0	0	0	0
Bacteria;__Firmicutes;__Bacilli;__Bacillales;Other;Other	0	0	0	0	0	0	0	0	0	0	0	0	0	0	0	0	0.00157604	0	0	0	0	0	0	0
Bacteria;__Firmicutes;__Bacilli;__Bacillales;__Alicyclobacillaceae;__Alicyclobacillus	0	0.00180258	0	0	0	0.0133229	0	0	0	0	0	0.00634962	0	0	0	0	0	0	0	0	0	0	0	0
Bacteria;__Firmicutes;__Bacilli;__Bacillales;__Alicyclobacillaceae;__Tumebacillus	0	0	0	0	0.000560538	0	0	0	0.000117206	0	0	0	0	0	0.0001731	0.00113037	0	0	0	0	0.000733676	0	0.000548387	0.000999152
Bacteria;__Firmicutes;__Bacilli;__Bacillales;__Bacillaceae;Other	0	0	0	0	0	0	0	0	0	0	0	0	0	0	0	0	0.0102443	0	0	0	0	0	0	0
Bacteria;__Firmicutes;__Bacilli;__Bacillales;__Bacillaceae;__Bacillus	0.000334627	0	0.00022348	0.000320376	0.000554939	0.0126263	0	0.000924108	0.0026377	0	0.000109955	0.0257872	0	0.000453196	0	0.00037679	0	0	0	0	0	0.00093633	0	0
Bacteria;__Firmicutes;__Bacilli;__Bacillales;__Bacillaceae;__Geobacillus	0	0	0	0.000160188	0	0	0	0	0	0	0	0	0	0	0	0	0	0.00122549	0	0	0	0	0	0
Bacteria;__Firmicutes;__Bacilli;__Bacillales;__Bacillaceae;__Halobacillus	0	0	0	0	0	0	0	0.00119267	0	0	0	0	0	0	0	0	0	0	0	0	0	0	0	0
Bacteria;__Firmicutes;__Bacilli;__Bacillales;__Bacillaceae;__Pontibacillus	0	0	0	0	0	0	0	0	0	0	0	0	0	0.000127486	0	0	0	0	0	0	0	0	0	0
Bacteria;__Firmicutes;__Bacilli;__Bacillales;__Family_XII_Incertae_Sedis;__Exiguobacterium	0.0176636	0	0.0035868	0.00319304	0.00168161	0	0	0	0	0	0	0	0	0	0	0	0	0.00415622	0.000127845	0	0	0	0	0.000878735
Bacteria;__Firmicutes;__Bacilli;__Bacillales;__Family_XI_Incertae_Sedis;__Gemella	0	0	0	0.000160188	0	0	0	0.000325274	0	0	0	0	0	0	0.0001731	0.00113037	0	0	0	0	0	0	0.000183284	0
Bacteria;__Firmicutes;__Bacilli;__Bacillales;__Listeriaceae;__Brochothrix	0	0	0	0	0	0	0	0	0	0	0	0.0111348	0	0	0	0	0	0	0	0	0	0	0	0
Bacteria;__Firmicutes;__Bacilli;__Bacillales;__Paenibacillaceae;__Paenibacillus	0	0.00701821	0	0	0	0	0	0	0	0	0	0	0	0.000134481	0	0	0.00197006	0	0	0	0	0	0	0
Bacteria;__Firmicutes;__Bacilli;__Bacillales;__Paenibacillaceae;__Saccharibacillus	0.00113773	0	0	0	0	0	0	0	0	0	0	0	0	0	0	0	0	0	0	0	0	0	0	0
Bacteria;__Firmicutes;__Bacilli;__Bacillales;__Planococcaceae;__Jeotgalibacillus	0	0	0	0.000373772	0	0	0	0	0	0	0	0	0	0	0	0	0	0	0	0	0	0	0	0
Bacteria;__Firmicutes;__Bacilli;__Bacillales;__Planococcaceae;__Planococcus	0	0	0.0113837	0	0	8.70777e-05	0	0	0.000134844	0	0	0	0	0	0	0	0	0.00756671	0	0	0	0	0	0
Bacteria;__Firmicutes;__Bacilli;__Bacillales;__Planococcaceae;__Sporosarcina	0	0	0	0	0	0	0	0	0.000539374	0	0	0	0	0	0	0	0	0	0	0	0	0	0	0
Bacteria;__Firmicutes;__Bacilli;__Bacillales;__Staphylococcaceae;__Salinicoccus	0.00606863	0	0	0.00026698	0	8.70777e-05	0	0.000122602	0	0	0	0	0	0	0	0	0	0	0	0	0	0	0	0
Bacteria;__Firmicutes;__Bacilli;__Bacillales;__Staphylococcaceae;__Staphylococcus	0.118104	0.00291845	0.0328234	0.020259	0.00391817	0.0195925	5.08177e-05	0.00430944	0.0163064	0.0145202	0.00255177	0.060854	0.00049838	0.000389453	0.000432751	0	0.0120781	0.00551471	0.00113219	0.00206194	0.00351837	0.0117155	0.000733138	0.00111957
Bacteria;__Firmicutes;__Bacilli;__Lactobacillales;Other;Other	0	0.000126454	0	0	0	0	0	0	0	0	0	0	0	0	0	0	0	0	0	0	0	0	0	0
Bacteria;__Firmicutes;__Bacilli;__Lactobacillales;__Aerococcaceae;__Abiotrophia	0	0	0	8.59402e-05	0	0	0	0	0	0.00176251	0	0	0	0	0	0	0	0	0	0	0	0	0	0
Bacteria;__Firmicutes;__Bacilli;__Lactobacillales;__Carnobacteriaceae;Other	0	0	0	0	0	0	0	0	0	0.002443	0	0	0	0	0	0	0	0	0	0	0	0	0	0
Bacteria;__Firmicutes;__Bacilli;__Lactobacillales;__Carnobacteriaceae;__Atopococcus	0	0	0	0	0	0	0	0	0	0	0	0	0	0	0	0	0.00157604	0	0	0	0	0	0	0
Bacteria;__Firmicutes;__Bacilli;__Lactobacillales;__Carnobacteriaceae;__Granulicatella	0	0	0	0.000480564	0	0.0171543	0	0.000271061	0	0	0	0	0	0	0.000157853	0	0	0	0	0	0	0	0	0
Bacteria;__Firmicutes;__Bacilli;__Lactobacillales;__Enterococcaceae;__Enterococcus	0	0	0	0	0	8.70777e-05	2.64215e-05	0.000108425	0	5.03575e-05	0	0	0	0	0	0	0.0244287	0	0	0	0	0	0	0
Bacteria;__Firmicutes;__Bacilli;__Lactobacillales;__Lactobacillaceae;__Lactobacillus	0	0.00719679	0	0	0.00221976	0.000261233	0	0	0	0.000302145	0.000298915	0.00285085	0	0	0	0	0	0	0	0	0	0	0	0.000219684
Bacteria;__Firmicutes;__Bacilli;__Lactobacillales;__Leuconostocaceae;__Leuconostoc	0	0	0	0.00021485	0	0	0	0.00013678	0	0.000553933	0	0	0	0	0	0	0	0	0.000127845	0	0	0	0	0
Bacteria;__Firmicutes;__Bacilli;__Lactobacillales;__Streptococcaceae;__Lactococcus	0	0.00132777	0	0	0	0	0	0	0	0.0059042	0	0	0	0	0	0	0	0	0	0	0	0	0	0
Bacteria;__Firmicutes;__Bacilli;__Lactobacillales;__Streptococcaceae;__Streptococcus	0.00522018	0.0048927	0	0.00176967	0	0.00252525	0	0.00109424	0.00215124	0.00155741	0.000561874	0.00227537	0.00024919	0	0	0.00037679	0.00394011	0.000612745	0	0	0	0.00487805	0	0.000111957
Bacteria;__Firmicutes;__Clostridia;__Clostridiales;Other;Other	0	0	0	0	0.000554939	0	0	0	0	0	0	0	0.00049838	6.3743e-05	0	0	0	0	0	0	0	0	0	0
Bacteria;__Firmicutes;__Clostridia;__Clostridiales;__Christensenellaceae;__uncultured	0	0	0	0	0	0	0	0	0	0.0010649	0	0	0	0	0	0	0.00118203	0	0.000124162	0	0	0	0	0
Bacteria;__Firmicutes;__Clostridia;__Clostridiales;__Clostridiaceae;Other	0	0	0	0	0	0	0	0	0.000351617	0	0	0	0	0.000453196	0	0	0	0	0	0	0	0	0	0
Bacteria;__Firmicutes;__Clostridia;__Clostridiales;__Clostridiaceae;__Alkaliphilus	0	0	0	0	0	0	0	0	0	0	0	0	0	0	0	0.000339674	0	0	0	0	0	0	0	0
Bacteria;__Firmicutes;__Clostridia;__Clostridiales;__Clostridiaceae;__Caminicella	0.000227273	0.000300429	0	0.000718799	0	8.70777e-05	0	0.000259383	0	0.000250564	3.66515e-05	0	0	0	0	0	0	0	0	0	0	0	0	0
Bacteria;__Firmicutes;__Clostridia;__Clostridiales;__Clostridiaceae;__Clostridiisalibacter	0.0955844	0	0	0.00039589	0	0	0	0	0	0	0	0	0	0	0	0	0	0	0	0.000345543	0.0199724	0	0	0
Bacteria;__Firmicutes;__Clostridia;__Clostridiales;__Clostridiaceae;__Clostridium	0.00618062	0.0157338	0	0.0465544	0.016166	0.0130826	0.000124006	0.0181769	0.00109013	0.00278689	0.0011476	0	0.00847246	0.00218746	0.000417504	0	0.0035461	0.000364166	0.000876499	0	0.00750541	0	0.000183284	0.000111957
Bacteria;__Firmicutes;__Clostridia;__Clostridiales;__Clostridiaceae;__Oxobacter	0	0	0	0	0	0	0.00087412	0	0	0	0.000109955	0	0	0.000527431	0	0	0	0	0.000127845	0	0	0	0	0
Bacteria;__Firmicutes;__Clostridia;__Clostridiales;__Clostridiaceae;__Proteiniclasticum	5.68182e-05	0	0	0	0	0	0	0	0	5.03575e-05	0	0	0	0	8.65501e-05	0	0	0	0	0	0	0	0	0
Bacteria;__Firmicutes;__Clostridia;__Clostridiales;__Family_XIII_Incertae_Sedis;__uncultured	0	0	0	0	0	0	0	0.00027356	0.000117206	0	0	0	0.00049838	0	0	0	0	0	0	0	0.00039093	0	0	0
Bacteria;__Firmicutes;__Clostridia;__Clostridiales;__Family_XII_Incertae_Sedis;__Acidaminobacter	0	0	0	4.29701e-05	0	0	0	0	0	0	3.66515e-05	6.4792e-05	0	6.72405e-05	7.89266e-05	0.000339674	0	0	0	0	0	0	0	0
Bacteria;__Firmicutes;__Clostridia;__Clostridiales;__Family_XII_Incertae_Sedis;__Fusibacter	0	0	0	0.000160188	0	0	0	0	0	0.00156602	0	0	0	0	0	0	0	0	0	0	0	0	0	0
Bacteria;__Firmicutes;__Clostridia;__Clostridiales;__Family_XI_Incertae_Sedis;__Anaerococcus	0.00307857	0.0221581	0	0.00138167	0.00110988	0.00943806	0	0.00027356	0.000134844	0.00150338	0	4.84121e-05	0	0	0	0.00037679	0	0.00354348	0	0	0.00039093	0	0	0
Bacteria;__Firmicutes;__Clostridia;__Clostridiales;__Family_XI_Incertae_Sedis;__Finegoldia	0	0.0616771	0.0144668	8.59402e-05	0	0	0	0.000379486	0	0.000751691	0.000329864	0	0	0	0	0	0.000788022	0	0	0.000599042	0.000366838	0	0	0
Bacteria;__Firmicutes;__Clostridia;__Clostridiales;__Family_XI_Incertae_Sedis;__Peptoniphilus	0	0.11637	0	0	0	0	0	0.000935787	0.000351617	0.00284708	0	9.68242e-05	0	0	8.65501e-05	0	0	0.000364166	0	0	0.00039093	0	0	0
Bacteria;__Firmicutes;__Clostridia;__Clostridiales;__Family_XVIII_Incertae_Sedis;__Symbiobacterium	0	0	0.00310856	0	0	0.00488175	0	0	0	0	0	0.00382273	0	0	0	0	0	0	0	0	0	0	0	0
Bacteria;__Firmicutes;__Clostridia;__Clostridiales;__Lachnospiraceae;Other	5.68182e-05	0	0	0	0	0	0	0	0.000234412	0.00144074	0	0	0	0.000127486	0	0	0	0	0	0	0.00117279	0	0	0
Bacteria;__Firmicutes;__Clostridia;__Clostridiales;__Lachnospiraceae;__Anaerosporobacter	0	0	0	0	0	0	0	0	0	0	0	0	0	0.000134481	0	0	0	0	0	0	0	0	0	0
Bacteria;__Firmicutes;__Clostridia;__Clostridiales;__Lachnospiraceae;__Johnsonella	0.000852273	0	0	0	0	0	0	0	0	0	0	0	0	0	0	0	0	0	0	0	0	0	0	0
Bacteria;__Firmicutes;__Clostridia;__Clostridiales;__Lachnospiraceae;__uncultured	0.00215909	0	0	0.000386731	0	0	0	0	0	0.00125894	0.000213511	0	0.000996761	0.00065142	0.0001731	0	0	0	0.000248324	0	0.0230999	0	0	0.000335871
Bacteria;__Firmicutes;__Clostridia;__Clostridiales;__MAT-CR-H4-C10;Other	0	0	0	0	0	0	0	0	0	0	0	0	0.00049838	0	0	0	0	0	0	0	0	0	0	0
Bacteria;__Firmicutes;__Clostridia;__Clostridiales;__Peptococcaceae;__Desulfosporosinus	5.68182e-05	0	0	0.00017188	0	0	0	0	0	0	0	0	0	0	0	0	0	0	0	0	0	0	0	0
Bacteria;__Firmicutes;__Clostridia;__Clostridiales;__Peptostreptococcaceae;Other	0	0	0	0	0	0	0	0	0	0	0	0	0	0.000201721	0	0	0	0	0	0	0	0	0	0
Bacteria;__Firmicutes;__Clostridia;__Clostridiales;__Peptostreptococcaceae;__Incertae_Sedis	0	0	0	0	0	0	0	0	0	0	0	0	0	6.72405e-05	0	0.00037679	0	0	0	0	0	0	0	0
Bacteria;__Firmicutes;__Clostridia;__Clostridiales;__Peptostreptococcaceae;__Tepidibacter	0	0	0	0	0	0	0.000558994	0	0	0.0016618	0	0	0	6.72405e-05	0	0	0	0	0	0	0	0	0	0
Bacteria;__Firmicutes;__Clostridia;__Clostridiales;__Peptostreptococcaceae;__uncultured	0	0	0	0.000160188	0	0.00867867	0	0	0	0	0	0	0	6.3743e-05	0.0001731	0	0	0	0	0	0.00679582	0	0	0
Bacteria;__Firmicutes;__Clostridia;__Clostridiales;__Ruminococcaceae;__Ruminococcus	0	0	0	0.000106792	0	0	0	0	0	0	0	0	0	0	0	0.00331688	0.00197006	0	0.000744971	0	0.00725903	0	0	0
Bacteria;__Firmicutes;__Clostridia;__Clostridiales;__Ruminococcaceae;__uncultured	0	0.00733434	0	0	0	0	0	0	0	0	0	0.00271108	0	0	0	0	0	0	0	0	0	0	0	0
Bacteria;__Firmicutes;__Clostridia;__Clostridiales;__Veillonellaceae;Other	0	0.0318315	0	0	0	0	0	0	0	0	0	0	0	0	0	0	0	0	0	0	0	0	0	0
Bacteria;__Firmicutes;__Clostridia;__Clostridiales;__Veillonellaceae;__Megasphaera	0	0.012519	0	0	0	0	0	0	0	0	0	9.68242e-05	0	0	0	0	0	0	0	0	0	0	0	0
Bacteria;__Firmicutes;__Clostridia;__Clostridiales;__Veillonellaceae;__Pelosinus	0	0	0	8.59402e-05	0	0	0	0	0	0	0	0	0	0	0	0	0	0	0	0	0	0	0	0
Bacteria;__Firmicutes;__Clostridia;__Clostridiales;__Veillonellaceae;__Veillonella	0	0	0	0	0	0	0	0	0	0.000755363	0	0	0	0	0	0	0.00118203	0	0	0	0	0	0.000183284	0
Bacteria;__Firmicutes;__Clostridia;__Clostridiales;__Veillonellaceae;__uncultured	0	0	0	0	0	0	0	0	0	0.00060429	0	0	0	0	0	0	0	0	0	0	0	0	0	0
Bacteria;__Firmicutes;__Clostridia;__Halanaerobiales;__Halanaerobiaceae;__Halanaerobium	0.000795455	4.29185e-05	0.00401256	0.00598892	0.00945076	0.00282057	0	0.0782804	0.0140732	0.0133806	0.744032	0.00356356	0.00074757	0.000127486	0.429053	0.00037679	0.00921136	0.00245098	0.000124162	0.000771813	0.00500982	0.00918973	0.220419	0.197925
Bacteria;__Firmicutes;__Clostridia;__Thermoanaerobacterales;__Thermodesulfobiaceae;__Coprothermobacter	0	0	0	0	0	0	0	0	0.000468823	0	0	0	0	0.000265464	0	0	0	0	0	0	0	0	0	0
Bacteria;__Firmicutes;__Erysipelotrichi;__Erysipelotrichales;__Erysipelotrichaceae;__Erysipelothrix	0	0	0	0.000257821	0	0	0	0	0	0	0	0	0	0	0	0	0	0	0	0	0	0	0	0
Bacteria;__Firmicutes;__Erysipelotrichi;__Erysipelotrichales;__Erysipelotrichaceae;__Turicibacter	0	0	0	0	0	0	0	0	0.00117832	0	0.000293212	0	0	0	0	0	0	0	0	0.000345543	0	0	0	0
Bacteria;__Fusobacteria;__Fusobacteriales;__Fusobacteriaceae;__Fusobacterium;__uncultured_bacterium	0	0	0	0	0	0	0	0	0	0.00181659	0	0	0	0	0	0	0	0	0	0	0	0	0	0
Bacteria;__Gemmatimonadetes;__BD2-11_terrestrial_group;__uncultured_bacterium;Other;Other	0	0	0	0	0	0	0	0	0	0	0	0	0	0.00224071	0	0	0	0.000612745	0.000872816	0	0	0	0	0
Bacteria;__Gemmatimonadetes;__Gemmatimonadales;__Gemmatimonadaceae;__Gemmatimonas;Other	0	0	0	0.000674563	0	0	0	0	0	0	0	0	0	0	0	0	0	0	0	0	0.00112461	0	0	0
Bacteria;__Gemmatimonadetes;__Gemmatimonadales;__Gemmatimonadaceae;__Gemmatimonas;__uncultured_Gemmatimonadetes_bacterium	0.00267702	0	0	8.59402e-05	0	0	0	0	0	0	0	0	0	0	0	0	0	0	0	0	0	0	0	0
Bacteria;__Gemmatimonadetes;__Gemmatimonadales;__Gemmatimonadaceae;__uncultured;__uncultured_Gemmatimonadetes_bacterium	0	0	0	0	0	0	0	0	0	0	0	0	0	0	0.0001731	0	0	0	0	0	0	0	0	0
Bacteria;__Gemmatimonadetes;__Gemmatimonadales;__Gemmatimonadaceae;__uncultured;__uncultured_bacterium	0	0	0	0.000160188	0	0	0	0.000162637	0.00176435	0	0	0	0	0	0	0	0	0	0	0	0	0	0	0
Bacteria;__Gemmatimonadetes;__PAUC43f_marine_benthic_group;__uncultured_bacterium;Other;Other	0	0	0	0	0	0	0	0	0	0	0	0	0	0.000336202	0	0	0	0	0	0	0	0	0	0
Bacteria;__Lentisphaerae;__Lentisphaeria;__RFP12_gut_group;__uncultured_bacterium;Other	0	0	0	0	0	0	0	0	0	0	0	0	0	0	0	0	0.000788022	0	0	0	0	0	0	0
Bacteria;__Lentisphaerae;__Lentisphaeria;__SS1-B-03-39;__uncultured_bacterium;Other	0	0	0	0	0	0	0	0	0	0	0	0	0	0	0	0	0	0	0	0	0	0	0	0
Bacteria;__Lentisphaerae;__Lentisphaeria;__Victivallales;__Victivallaceae;__uncultured	0.000625	0	0	0	0	0	0	0	0	0	0	0	0	0	0	0	0	0	0	0	0	0	0	0
Bacteria;__NPL-UPA2;__uncultured_bacterium;Other;Other;Other	0	0	0	0	0	0	0	0	0	0	0	0	0	0	0.000338577	0	0	0.000364166	0	0	0	0	0	0
Bacteria;__Nitrospirae;__Nitrospira;__Nitrospirales;__0319-6A21;__uncultured_bacterium	0.00214161	0	0	0	0	0	0	0	0	0.00146037	0	0	0	0	0.000157853	0	0.00236407	0.00182083	0	0	0	0	0	0
Bacteria;__Nitrospirae;__Nitrospira;__Nitrospirales;__4-29;__uncultured_bacterium	0	0	0	0	0	0	0	0	0	0	0	0	0	0	0.0001731	0	0	0	0	0	0	0	0	0
Bacteria;__Nitrospirae;__Nitrospira;__Nitrospirales;__Nitrospiraceae;__Nitrospira	0	0.00644917	0	0.00179841	0	0	0	0.00020517	0.00105485	0.00543861	0	0.0132012	0	0.000460191	7.89266e-05	0	0.00206505	0.00145666	0	0	0.000781861	0	0.000183284	0
Bacteria;__Nitrospirae;__Nitrospira;__Nitrospirales;__Nitrospiraceae;__uncultured	0	0	0.00011956	0	0	0	0	0	0	0	0	0	0	0	0	0.00037679	0	0	0	0	0	0	0.000183284	0
Bacteria;__Planctomycetes;__OM190;Other;Other;Other	0	0	0	0	0	0	0	0	0	0.00231645	0	0	0	0.000261967	0.000252027	0.000339674	0	0	0	0.000771813	0	0	0	0.000439367
Bacteria;__Planctomycetes;__OM190;__uncultured_Planctomycetales_bacterium;Other;Other	0	0	0	0	0	0	0	0	0	0	0	0	0	0	0.000157853	0	0	0	0.000124162	0	0	0	0	0.000223914
Bacteria;__Planctomycetes;__OM190;__uncultured_bacterium;Other;Other	0	0.00403433	0	0.000665403	0	0	0	0	0	0.00169131	0.00023201	4.84121e-05	0.00074757	0.000899397	8.65501e-05	0	0.00275808	0	0.000763385	0.000998403	0	0	0	0.00133079
Bacteria;__Planctomycetes;__OM190;__uncultured_planctomycete;Other;Other	0	0	0	0	0.000554939	0	0	0	0	0	0	0	0.000996761	0.000527431	0	0.00037679	0	0	0	0.000172771	0	0	0	0
Bacteria;__Planctomycetes;__Phycisphaerae;__C86;Other;Other	0	0	0	0	0	0	0	0	0	0	0	0	0.00049838	0.000127486	0	0	0	0	0	0	0	0	0	0
Bacteria;__Planctomycetes;__Phycisphaerae;__CCM11a;__uncultured_bacterium;Other	0	0	0	0	0	0	0	0	0	0	0	0	0	0.000134481	0	0	0	0	0	0	0	0	0	0
Bacteria;__Planctomycetes;__Phycisphaerae;__Phycisphaerales;__Phycisphaeraceae;__AKYG587	0	0	0	8.59402e-05	0	0	0	0	0	0	0	0	0	0	0	0	0	0	0	0	0	0	0	0
Bacteria;__Planctomycetes;__Phycisphaerae;__Phycisphaerales;__Phycisphaeraceae;__Phycisphaera	0	0	0	0	0.000554939	0	0	0	0	0	0	0	0.00049838	0.000527431	8.65501e-05	0.00037679	0	0	0.000752337	0.000345543	0	0	0	0.00100761
Bacteria;__Planctomycetes;__Phycisphaerae;__Phycisphaerales;__Phycisphaeraceae;__SM1A02	0	0	0	0	0.000560538	0	0	0	0	0	0	0	0.000996761	0	0.000417504	0	0.00433412	0	0	0.000345543	0	0	0	0.000559785
Bacteria;__Planctomycetes;__Phycisphaerae;__Phycisphaerales;__Phycisphaeraceae;__Urania-1B-19_marine_sediment_group	0	0	0	0	0.00168161	0	0	0	0	0	0	0	0	0.00032571	0	0.000339674	0	0	0.000372486	0	0	0	0	0.000335871
Bacteria;__Planctomycetes;__Phycisphaerae;__S-70;Other;Other	0	0	0	0	0	0	0	0	0	0.00307181	0	0	0	0	0	0	0	0	0	0	0	0	0	0
Bacteria;__Planctomycetes;__Phycisphaerae;__S-70;__uncultured_bacterium;Other	0	0	0	0	0	0	0	0	0	0.00020143	0	0	0	0	0	0	0	0	0	0	0	0	0	0
Bacteria;__Planctomycetes;__Phycisphaerae;__mle1-8;__uncultured_bacterium;Other	0	0	0	0	0	0	0	0	0	0	0	0	0.00024919	0.000509944	0	0	0	0	0.000504013	0.000199681	0	0.00309217	0.000365103	0
Bacteria;__Planctomycetes;__Pla3_lineage;Other;Other;Other	0	0	0	0	0	0	0	0	0	0	0	0	0	0	0	0	0	0	0	0.000345543	0	0	0	0
Bacteria;__Planctomycetes;__Pla3_lineage;__uncultured_bacterium;Other;Other	0	0	0	0	0.00221976	0	0	0	0	0	0	0	0	0	0.0001731	0	0	0	0	0	0	0	0	0
Bacteria;__Planctomycetes;__Pla4_lineage;Other;Other;Other	0	0	0	0	0	0	2.64215e-05	5.42123e-05	0	0	0	0	0	0	0	0	0	0	0	0	0	0	0	0
Bacteria;__Planctomycetes;__Planctomycetacia;__Brocadiales;__Brocadiaceae;__Candidatus_Brocadia	0	4.29185e-05	0	0	0	0	5.2843e-05	0	0	6.26409e-05	3.66515e-05	0	0	0	0	0.000716464	0	0	0	0.000172771	0	0.00121951	0	0
Bacteria;__Planctomycetes;__Planctomycetacia;__Planctomycetales;__Planctomycetaceae;Other	0	0	0	0	0	0	0	0	0	0	0	0	0.00024919	0.000722158	0	0	0	0	0	0	0	0	0	0
Bacteria;__Planctomycetes;__Planctomycetacia;__Planctomycetales;__Planctomycetaceae;__Blastopirellula	0.000133851	8.58369e-05	0	0.00142464	0.00892942	0.00423085	0	0.00151126	0.000117206	0.00135965	0.00204504	0	0.00548218	0.00531707	0.00327142	0.00105614	0	0.00256657	0.00341129	0.00750285	0	0.00093633	0	0.000887195
Bacteria;__Planctomycetes;__Planctomycetacia;__Planctomycetales;__Planctomycetaceae;__Gemmata	0	0	0	0.000320376	0	0	0	0	0	0	0	0	0	0.000134481	0	0	0	0	0.000124162	0.000345543	0	0	0	0
Bacteria;__Planctomycetes;__Planctomycetacia;__Planctomycetales;__Planctomycetaceae;__Pir4_lineage	0	0	0.000866347	0.00299115	0.0117097	0	0	0.00189325	0.0010082	0.000453218	0.00401039	0	0.00573137	0.00599026	0.00462842	0.00460134	0.00394011	0.00390764	0.00652639	0.00802117	0.000757768	0.00309217	0.00218915	0.00456062
Bacteria;__Planctomycetes;__Planctomycetacia;__Planctomycetales;__Planctomycetaceae;__Pirellula	0.00193182	0.0106009	0	0.00109384	0.00894061	0	0	0.00114346	0.000504099	0.000125282	0.000268662	0.0130232	0.00274109	0.00177003	0.00192204	0.00248906	0	0.00231799	0.00226438	0.00352484	0	0.00121951	0.000733138	0.0038635
Bacteria;__Planctomycetes;__Planctomycetacia;__Planctomycetales;__Planctomycetaceae;__Planctomyces	0	0	0	0.000375038	0.00558858	0.0138454	0	0.000975821	0.000521737	0.000856078	0.00194719	0	0.0122103	0.00659893	0.00244897	0.00505236	0	0.000728332	0.00504381	0.00328693	0	0.00187266	0	0.00287281
Bacteria;__Planctomycetes;__Planctomycetacia;__Planctomycetales;__Planctomycetaceae;__Rhodopirellula	0.00157589	0	0	0.00266571	0.00892382	0	2.43962e-05	0.00243955	0.000603667	0	0.00122091	0	0.00622975	0.00778048	0.00642041	0.00286585	0.00275808	0.00316191	0.0049307	0.00633168	0	0.00243902	0.000183284	0.00275662
Bacteria;__Planctomycetes;__Planctomycetacia;__Planctomycetales;__Planctomycetaceae;__uncultured	0.00107081	0.00562232	0.00287582	0.000320376	0.00166482	0.00683445	0	0.000216849	0.000234412	0.00469807	0.000848341	0.00602566	0.00024919	0.00287464	0.000157853	0	0.00206505	0	0.000894912	0	0	0	0	0.000111957
Bacteria;__Planctomycetes;__Planctomycetacia;__Planctomycetales;__Planctomycetaceae;__uncultured_planctomycete	0	0	0	0	0	0	0	0.000813184	0	0	0	0	0	0	0	0	0	0	0	0	0	0	0	0
Bacteria;__Proteobacteria;Other;Other;Other;Other	0	0	0	0	0.000554939	0	0	0	0	0	0	0	0.00697732	0.00601824	8.65501e-05	0.00143293	0	0	0.00201237	0.00137085	0	0	0	0
Bacteria;__Proteobacteria;__AEGEAN-245;__uncultured_bacterium;Other;Other	0	0	0	0	0	0	0	0	0	0	0	0	0	6.72405e-05	0	0	0	0	0	0	0	0	0	0.000335871
Bacteria;__Proteobacteria;__Alphaproteobacteria;Other;Other;Other	0.005	0	0	0.00308118	0.00443951	0	0	0.000858217	0.000820441	0.00206715	0.00399363	0	0.00299028	0.0143942	0.00228618	0.0058858	0	0.122483	0.00353914	0.00258025	0	0.0356262	0.000366569	0.00363113
Bacteria;__Proteobacteria;__Alphaproteobacteria;__Caulobacterales;Other;Other	0	0	0	0	0	0	0	0	0	0	0	0	0	0.000127486	0	0	0	0	0	0.00109045	0	0	0	0
Bacteria;__Proteobacteria;__Alphaproteobacteria;__Caulobacterales;__Caulobacteraceae;Other	0	0	0	0	0	0	0	0	0	0	8.54044e-05	0	0	0	0	0	0	0	0	0	0	0	0	0
Bacteria;__Proteobacteria;__Alphaproteobacteria;__Caulobacterales;__Caulobacteraceae;__Brevundimonas	5.68182e-05	0	0	0.000160188	0	0.0188088	0	0	0.000117206	0.000100715	0	0	0	6.3743e-05	0.000315706	0.000716464	0	0	0.000631857	0	0.000366838	0	0.000727273	0
Bacteria;__Proteobacteria;__Alphaproteobacteria;__Caulobacterales;__Caulobacteraceae;__Phenylobacterium	0	0	0	0.000601581	0	0	0	0	0	0	0	0	0	0.000127486	0.0001731	0.00241483	0	0.00145666	0.000869133	0.000172771	0.00464298	0.00309217	0.000181818	0
Bacteria;__Proteobacteria;__Alphaproteobacteria;__Caulobacterales;__Caulobacteraceae;__uncultured	0.000133851	0	0	0.000514375	0.0239912	0	2.64215e-05	0	0	0	0	0	0.00049838	0.000782403	0.000891063	0.0144406	0.00275808	0.00635863	0.0025127	0.00244571	0.00975462	0.00862337	0.0215469	0.000439367
Bacteria;__Proteobacteria;__Alphaproteobacteria;__Caulobacterales;__Hyphomonadaceae;Other	0	0	0	0	0	0	0	0	0	0	0	0	0	0.000134481	0.000315706	0.0013587	0	0	0	0	0	0	0	0
Bacteria;__Proteobacteria;__Alphaproteobacteria;__Caulobacterales;__Hyphomonadaceae;__Hyphomonas	0	0	0	0	0	0	0	0	0	0	0	0	0	6.3743e-05	0.00023678	0.00147004	0	0	0.000127845	0.000345543	0	0	0	0.000111957
Bacteria;__Proteobacteria;__Alphaproteobacteria;__Caulobacterales;__Hyphomonadaceae;__Maricaulis	0	0	0	0	0	0	0	0	0	0	0	0	0	6.72405e-05	0.000504054	0	0	0	0	0	0	0	0	0
Bacteria;__Proteobacteria;__Alphaproteobacteria;__Caulobacterales;__Hyphomonadaceae;__Oceanicaulis	0	0	0	0	0	0	0	0	0	0	0	0	0	0	0	0	0	0	0	0	0	0	0	0.00576677
Bacteria;__Proteobacteria;__Alphaproteobacteria;__Caulobacterales;__Hyphomonadaceae;__Ponticaulis	0	0	0	0	0	0	0	0	0	0	0	0	0	0	0	0	0	0	0	0	0	0	0	0.00109842
Bacteria;__Proteobacteria;__Alphaproteobacteria;__Caulobacterales;__Hyphomonadaceae;__uncultured	0.00125	0	0	0.000257821	0.00778594	0	0	0	0	0	0	0	0.00174433	0.00226248	0.0154938	0.012668	0	0.00122549	0.00531423	0.00836671	0.00117279	0.00121951	0.00383578	0.0292098
Bacteria;__Proteobacteria;__Alphaproteobacteria;__DB1-14;Other;Other	0	0	0.017934	0	0	0	0	0	0	0	0	0	0	0	0	0.00075358	0	0	0	0	0	0	0	0
Bacteria;__Proteobacteria;__Alphaproteobacteria;__DB1-14;__uncultured_alpha_proteobacterium;Other	0	0	0	0.000480564	0.00112108	0	0	0	0	0	0	0	0	0	7.89266e-05	0.00075358	0	0	0	0	0	0	0	0.00232572
Bacteria;__Proteobacteria;__Alphaproteobacteria;__DB1-14;__uncultured_bacterium;Other	0	0	0	0	0	0	0	0	0	0	0	0	0	0	0.00025965	0.00252618	0	0	0.000372486	0.000518314	0	0	0.000912023	0.000771008
Bacteria;__Proteobacteria;__Alphaproteobacteria;__DB1-14;__uncultured_marine_bacterium;Other	0	0	0	0	0.00389577	0	0	0	0	0	0	0	0.00049838	0.000191229	0.00066953	0.00143293	0.00361384	0	0.000628175	0.000717994	0	0	0.000366569	0.000990692
Bacteria;__Proteobacteria;__Alphaproteobacteria;__E6aD10;Other;Other	0	0	0	0.000106792	0	0	0	0.000433698	0	0	0.00048252	0	0	0	0.00049643	0.000339674	0	0	0	0.000172771	0	0	0	0
Bacteria;__Proteobacteria;__Alphaproteobacteria;__E6aD10;__uncultured_Rhizobiales_bacterium;Other	0	0	0	0	0	0	0	0	0	0	0.000360117	0	0.00024919	0	0.00140274	0.00350809	0	0	0.00112482	0.00186226	0	0	0.000365103	0.00222645
Bacteria;__Proteobacteria;__Alphaproteobacteria;__E6aD10;__uncultured_alpha_proteobacterium;Other	0	0	0	0.000160188	0	0	0	0	0	0	8.54044e-05	0	0	0	0	0	0	0	0	0.000172771	0	0	0	0.000659051
Bacteria;__Proteobacteria;__Alphaproteobacteria;__Kordiimonadales;__Kordiimonadaceae;__Kordiimonas	0	0	0	0	0	0	0	0	0	0	0	0	0	0	7.89266e-05	0	0	0	0	0	0	0	0	0.0114131
Bacteria;__Proteobacteria;__Alphaproteobacteria;__MNG3;__uncultured_alpha_proteobacterium;Other	0	0	0	0.00012891	0	0	0	0	0	0.000187923	0	0	0	6.72405e-05	7.89266e-05	0	0	0	0	0	0	0	0	0
Bacteria;__Proteobacteria;__Alphaproteobacteria;__MNG3;__uncultured_bacterium;Other	0.00147236	0	0	0	0	0	0	0	0	0	0	0	0	0	0	0	0	0	0.000248324	0	0	0	0	0
Bacteria;__Proteobacteria;__Alphaproteobacteria;__OCS116_clade;Other;Other	0.000795455	0	0	0.00206919	0.00336323	0	2.64215e-05	0.000176815	0.000369255	0.00221573	0.00159382	0	0.00722651	0.00848245	0.00297858	0.00271739	0	0.00611005	0.0046566	0.00216958	0.00151554	0.00121951	0.000909091	0.00366497
Bacteria;__Proteobacteria;__Alphaproteobacteria;__OCS116_clade;__uncultured_bacterium;Other	0	0	0	0	0	0	2.43962e-05	0	0	0	0	0	0.00024919	0.00151505	8.65501e-05	0	0	0	0.00126371	0.000572132	0	0	0	0
Bacteria;__Proteobacteria;__Alphaproteobacteria;__Parvularculales;__Parvularculaceae;__Parvularcula	0	0	0	0.000106792	0.00110988	0	0	0	0	0	0	0	0.00149514	0.00308685	0.00397906	0.00931403	0	0	0.000752337	0.00408565	0	0.00187266	0.000914956	0.00144698
Bacteria;__Proteobacteria;__Alphaproteobacteria;__Rhizobiales;Other;Other	5.68182e-05	0	0.00140159	0.000320376	0	8.70777e-05	0	5.42123e-05	0	0.000438487	0.000427369	0.00119829	0.00049838	0.00130284	0.00158346	0.0031313	0.000516262	0	0.000124162	0.00240748	0	0	0.000183284	0.0388085
Bacteria;__Proteobacteria;__Alphaproteobacteria;__Rhizobiales;__1174-901-12;__uncultured_alpha_proteobacterium	0	0.000379363	0	0	0	0	0	0	0	0	0	0	0	0	0	0	0	0	0	0	0	0	0	0
Bacteria;__Proteobacteria;__Alphaproteobacteria;__Rhizobiales;__A0839;__uncultured_bacterium	0	0.00240343	0	0	0	0	0	0	0	0	8.54044e-05	0	0	0	0	0	0	0	0	0	0	0	0	0
Bacteria;__Proteobacteria;__Alphaproteobacteria;__Rhizobiales;__BCf3-20;__uncultured_bacterium	0	0	0	0	0	0	0	0	0	0.000939614	0	0	0	0	0	0	0	0	0	0	0	0	0	0
Bacteria;__Proteobacteria;__Alphaproteobacteria;__Rhizobiales;__Beijerinckiaceae;__uncultured	0	0	0	8.59402e-05	0	0	0	0	0	0.000187923	0	0	0	6.72405e-05	0.0001731	0	0	0	0	0	0	0	0	0
Bacteria;__Proteobacteria;__Alphaproteobacteria;__Rhizobiales;__Bradyrhizobiaceae;Other	0	0	0	0	0.000554939	0	0	0	0	0.000151073	0	6.4792e-05	0	0	0	0	0.000788022	0	0	0	0	0	0	0
Bacteria;__Proteobacteria;__Alphaproteobacteria;__Rhizobiales;__Bradyrhizobiaceae;__Bradyrhizobium	0	0	0	0.00124613	0.00110988	0	0	0	0.000539374	0.00324133	0.000170809	0.0133472	0	0.000198224	0	0.000339674	0	0.000612745	0.00139892	0	0.00151554	0.00121951	0.000181818	0.00279046
Bacteria;__Proteobacteria;__Alphaproteobacteria;__Rhizobiales;__Bradyrhizobiaceae;__uncultured	0	0	0.000521454	0	0	0	0	0	0	0	0	4.84121e-05	0	0	0	0	0	0	0	0	0	0	0	0
Bacteria;__Proteobacteria;__Alphaproteobacteria;__Rhizobiales;__Brucellaceae;Other	0	0	0	0	0	0	0	0	0	0	0	0	0.00049838	0.000520436	0	0	0	0	0.000127845	0.000345543	0	0	0	0
Bacteria;__Proteobacteria;__Alphaproteobacteria;__Rhizobiales;__Brucellaceae;__Daeguia	0	0	0	0	0	0	0	0	0	0	0	0	0	0	0	0	0.00275808	0	0	0	0	0	0	0
Bacteria;__Proteobacteria;__Alphaproteobacteria;__Rhizobiales;__Brucellaceae;__Mycoplana	0	0	0	0	0	0	0	0	0.000703235	0	0	0	0	0	0	0	0	0	0	0	0	0	0	0
Bacteria;__Proteobacteria;__Alphaproteobacteria;__Rhizobiales;__Brucellaceae;__Ochrobactrum	0	0	0	0.000320376	0	0	0	0	0	0	0	0	0	0	0	0	0	0	0	0	0	0	0	0
Bacteria;__Proteobacteria;__Alphaproteobacteria;__Rhizobiales;__DUNssu371;__uncultured_gamma_proteobacterium	0	0	0	0	0	0	0	0	0	0	0	0	0.00049838	0	0	0	0	0	0	0	0	0	0	0
Bacteria;__Proteobacteria;__Alphaproteobacteria;__Rhizobiales;__Family_Incertae_Sedis;__Bauldia	0	0	0	0	0	0	0	0	0	0	0	0	0.000996761	0.00039295	0.00032333	0	0	0	0.000504013	0.000917675	0	0	0.000912023	0.000219684
Bacteria;__Proteobacteria;__Alphaproteobacteria;__Rhizobiales;__Family_Incertae_Sedis;__Nordella	0	0	0	0	0	0	0	0	0	0	0	0	0	0	0	0	0	0	0	0.000345543	0	0	0	0.000439367
Bacteria;__Proteobacteria;__Alphaproteobacteria;__Rhizobiales;__Family_Incertae_Sedis;__Rhizomicrobium	0	0	0	0	0.00221976	0	0	0	0	0	0	0	0	0	0	0	0	0	0	0	0	0	0	0
Bacteria;__Proteobacteria;__Alphaproteobacteria;__Rhizobiales;__Hyphomicrobiaceae;Other	0	0	0	5.3396e-05	0	0	0	0.000379486	0	0	0.000384667	0	0.00074757	0.00249218	0.00073321	0.00101902	0	0	0.000628175	0.000917675	0.000366838	0	0.000183284	0.000223914
Bacteria;__Proteobacteria;__Alphaproteobacteria;__Rhizobiales;__Hyphomicrobiaceae;__Devosia	0	0	0	0	0.00112108	0	0	0.00027356	0	0	0	0	0.00024919	0.000399945	8.65501e-05	0.000339674	0	0	0	0	0.000366838	0	0	0.000555555
Bacteria;__Proteobacteria;__Alphaproteobacteria;__Rhizobiales;__Hyphomicrobiaceae;__Filomicrobium	0.0075571	0.0191322	0.00011956	0.00533648	0.00947876	0.000216967	9.96101e-05	0.00250376	0.00334093	0.00512672	0.00600772	0	0.0137055	0.0184722	0.00563383	0.0130133	0	0.0199024	0.0138898	0.0163879	0.000366838	0.0119987	0.00145748	0.00522814
Bacteria;__Proteobacteria;__Alphaproteobacteria;__Rhizobiales;__Hyphomicrobiaceae;__Hyphomicrobium	0.00153409	0	0	0	0	0	0	0	0.000539374	0	0.000372566	0	0.00124595	0.000658415	0.000511677	0	0	0	0.000383534	0.000572132	0	0	0.000365103	0
Bacteria;__Proteobacteria;__Alphaproteobacteria;__Rhizobiales;__Hyphomicrobiaceae;__Maritalea	0	0	0	0	0.00388457	0	0	0	0	0	0	0	0	6.72405e-05	0	0	0	0	0.000628175	0.000863856	0	0	0	0.000559785
Bacteria;__Proteobacteria;__Alphaproteobacteria;__Rhizobiales;__Hyphomicrobiaceae;__Pedomicrobium	0	0	0.0176949	0	0	0	0	0	0	0	0	0	0	0	0	0	0	0	0	0	0	0	0	0
Bacteria;__Proteobacteria;__Alphaproteobacteria;__Rhizobiales;__Hyphomicrobiaceae;__Rhodoplanes	0	0	0	0	0	0	0	0	0.00105485	0	0	0	0	0	0	0	0	0	0	0	0	0	0	0
Bacteria;__Proteobacteria;__Alphaproteobacteria;__Rhizobiales;__Hyphomicrobiaceae;__uncultured	0	0	0	0	0	0	0	0.00123102	0	0	0	0	0	0.000520436	0	0	0	0	0	0	0	0	0	0
Bacteria;__Proteobacteria;__Alphaproteobacteria;__Rhizobiales;__JG35-K1-AG5;__uncultured_bacterium	0	0	0	0	0	0	0	0	0	0	0	0	0	0.000396448	0	0	0	0	0	0	0	0	0	0
Bacteria;__Proteobacteria;__Alphaproteobacteria;__Rhizobiales;__KF-JG30-B3;Other	0	0	0	0	0	0	0	0.000542123	0	0	0	0	0	0	0	0	0	0	0	0	0	0	0	0
Bacteria;__Proteobacteria;__Alphaproteobacteria;__Rhizobiales;__KF-JG30-B3;__uncultured_bacterium	0.00450531	0	0	0	0	0	0	0.000108425	0	0	0	0	0	0	0	0	0	0	0	0	0	0	0	0
Bacteria;__Proteobacteria;__Alphaproteobacteria;__Rhizobiales;__MNG7;__uncultured_bacterium	0	0	0	0.00212668	0	0	0	0	0	0	0	0	0	0.000329207	0.00023678	0.00075358	0	0	0	0.0014629	0.0011487	0.00280899	0	0.000559785
Bacteria;__Proteobacteria;__Alphaproteobacteria;__Rhizobiales;__Methylobacteriaceae;Other	0	0	0	0	0	0.000759384	0	0	0	0	0	0	0	0	0	0	0	0	0	0	0	0	0	0
Bacteria;__Proteobacteria;__Alphaproteobacteria;__Rhizobiales;__Methylobacteriaceae;__Methylobacterium	0.0301467	0.00150215	0.042004	0.123296	0.0100617	0.0105229	0.000662655	0.00487492	0.0307438	0.0270263	0.00203865	0.0422426	0.0164465	0.00227297	0.00233192	0.0104073	0.0458259	0.030365	0.023122	0.011546	0.0286025	0.0478853	0.0248299	0.00521968
Bacteria;__Proteobacteria;__Alphaproteobacteria;__Rhizobiales;__Methylobacteriaceae;__Microvirga	0	0	0	0.000160188	0	0.0308093	0	0	0	0	0	0	0	0	0	0	0	0	0	0	0	0	0	0.000439367
Bacteria;__Proteobacteria;__Alphaproteobacteria;__Rhizobiales;__Methylobacteriaceae;__uncultured	0	0	0.000148987	0	0	0	0	0	0	0	0	0	0	0	0	0	0.000258131	0	0	0	0	0	0	0
Bacteria;__Proteobacteria;__Alphaproteobacteria;__Rhizobiales;__Methylocystaceae;Other	0	0	0	0	0	0	0	0	0	0	0	0	0	0.000191229	0	0	0	0	0	0	0	0	0	0
Bacteria;__Proteobacteria;__Alphaproteobacteria;__Rhizobiales;__Phyllobacteriaceae;Other	0.00032452	0	0	0.00205623	0.00166482	0	0	0	0	0.00023828	0.000512426	0	0.00199352	0.00810349	0.00132381	0.0130932	0.00236407	0.00377465	0.00767699	0.000572132	0.000781861	0.00093633	0	0.00110688
Bacteria;__Proteobacteria;__Alphaproteobacteria;__Rhizobiales;__Phyllobacteriaceae;__Ahrensia	0	0	0	0	0.00278589	0	0	0	0	0.00169131	0.000573975	0	0.00647894	0.00586549	0.000677154	0.00437301	0	0.000728332	0.00715825	0.00106354	0	0	0	0.000671742
Bacteria;__Proteobacteria;__Alphaproteobacteria;__Rhizobiales;__Phyllobacteriaceae;__Aminobacter	0	0	0	0	0	0	0	0	0	0	0	0	0	0	0	0	0	0	0.000248324	0	0	0	0	0
Bacteria;__Proteobacteria;__Alphaproteobacteria;__Rhizobiales;__Phyllobacteriaceae;__Aquamicrobium	6.69254e-05	0	0	0	0	0	0	0	0	0	0	0	0.00024919	0.000191229	0.000330953	0	0	0	0	0	0	0	0	0
Bacteria;__Proteobacteria;__Alphaproteobacteria;__Rhizobiales;__Phyllobacteriaceae;__Cohaesibacter	0	0	0	0.00385464	0.00221976	0	0	0.000271061	0	0.00119018	0.000219909	0	0.00049838	0.00164604	0.000488807	0.00113037	0	0	0.00352809	0.000172771	0	0	0	0
Bacteria;__Proteobacteria;__Alphaproteobacteria;__Rhizobiales;__Phyllobacteriaceae;__Hoeflea	0	0	0	0	0.00112108	0	0	0	0	0.00156602	8.54044e-05	0	0.00199352	0.00249218	0.00040988	0.00309418	0	0.000364166	0.00176405	0.000545223	0	0	0	0.000111957
Bacteria;__Proteobacteria;__Alphaproteobacteria;__Rhizobiales;__Phyllobacteriaceae;__Mesorhizobium	0	0	0.00573888	0.000429701	0	0	0	0	0	0	0	0	0.00049838	0.000198224	0	0	0	0	0	0	0	0	0	0
Bacteria;__Proteobacteria;__Alphaproteobacteria;__Rhizobiales;__Phyllobacteriaceae;__Nitratireductor	0	0	0	0.0410333	0.00221976	0	0	0.000410341	0.00109013	0	0.000128107	0	0.00049838	0.00150106	0.000812137	0.000716464	0	0.000612745	0.0020271	0.00151672	0	0	0	0
Bacteria;__Proteobacteria;__Alphaproteobacteria;__Rhizobiales;__Phyllobacteriaceae;__Phyllobacterium	0	0	0	4.29701e-05	0	0	0	0	0	5.03575e-05	0.000152657	0	0.000996761	0.000194726	0.000763704	0.00075358	0	0.000364166	0.000127845	0.000172771	0	0	0	0.000331641
Bacteria;__Proteobacteria;__Alphaproteobacteria;__Rhizobiales;__Phyllobacteriaceae;__uncultured	5.68182e-05	0	0	0	0.00335203	0.0196355	7.92644e-05	0	0	0.00200451	0.000293212	0	0.00523299	0.00433295	0.00509928	0.00407046	0	0.000728332	0.0121147	0.0116267	0	0	0.00309824	0.00255386
Bacteria;__Proteobacteria;__Alphaproteobacteria;__Rhizobiales;__Rhizobiaceae;__Rhizobium	0	0	0.00047824	0	0	0	0	0	0.000117206	0	0	0	0.00049838	0	0.000402257	0	0	0	0	0	0	0.00121951	0	0
Bacteria;__Proteobacteria;__Alphaproteobacteria;__Rhizobiales;__Rhodobiaceae;Other	0	0	0	0.000427168	0	0	0	0	0	5.03575e-05	0.000274713	0	0.00074757	0.00294888	0.000402257	0.000716464	0	0	0.00150467	0	0	0	0	0
Bacteria;__Proteobacteria;__Alphaproteobacteria;__Rhizobiales;__Rhodobiaceae;__Anderseniella	0	0	0	0	0.00166482	0	0	0.000271061	0	0	0	0	0.00473461	0.00375926	0.000315706	0.0122226	0	0.000364166	0.00379483	0.000771813	0	0.00121951	0.000363636	0
Bacteria;__Proteobacteria;__Alphaproteobacteria;__Rhizobiales;__Rhodobiaceae;__Rhodobium	0.00102273	0	0	0.00534057	0.00499445	0	2.43962e-05	0.00217849	0.000539374	0.00112754	0.00338265	0	0.0269125	0.0216026	0.00479882	0.0184796	0.00433412	0.0113588	0.0153503	0.0141801	0.00117279	0.00431168	0.000914956	0.00287704
Bacteria;__Proteobacteria;__Alphaproteobacteria;__Rhizobiales;__Xanthobacteraceae;Other	0	0	0.0109505	0	0	0	0	0.000271061	0.000468823	0.00068905	0.000293212	0.00834179	0	0	0	0	0	0.00122549	0	0	0	0	0	0
Bacteria;__Proteobacteria;__Alphaproteobacteria;__Rhizobiales;__Xanthobacteraceae;__uncultured	0	0	0.0353148	0.00101959	0	0.00539882	0	0.000867397	0.000937647	0.000626409	3.66515e-05	0.0597084	0.00024919	6.3743e-05	0.000252027	0.00150716	0.0152297	0.00182083	0	0	0	0	0	0
Bacteria;__Proteobacteria;__Alphaproteobacteria;__Rhizobiales;__alphaI_cluster;Other	0	0	0	0	0	0	0	0	0	0	0	0	0	0	0	0	0	0.000728332	0	0	0	0	0	0
Bacteria;__Proteobacteria;__Alphaproteobacteria;__Rhizobiales;__alphaI_cluster;__uncultured_bacterium	0	0	0	0.000343761	0	0	0	0	0	0	0	0	0.00024919	0	0	0	0	0	0	0	0	0	0	0
Bacteria;__Proteobacteria;__Alphaproteobacteria;__Rhodobacterales;__Rhodobacteraceae;Other	0.0080925	0	0.00011956	0.110104	0.116088	0.0138391	0.000152453	0.00680902	0.00219789	0.0104707	0.00711798	0.000388752	0.0832295	0.0788388	0.0992762	0.163422	0.010217	0.021804	0.0739142	0.0990905	0.00877457	0.0528501	0.0120484	0.0534726
Bacteria;__Proteobacteria;__Alphaproteobacteria;__Rhodobacterales;__Rhodobacteraceae;__Amaricoccus	0	0	0	0	0	0	0	0.00020517	0	0	0	0	0	0	0	0	0	0	0.000504013	0	0	0	0.000181818	0
Bacteria;__Proteobacteria;__Alphaproteobacteria;__Rhodobacterales;__Rhodobacteraceae;__Dinoroseobacter	0	0	0	0	0.00110988	0.000108483	0	0	0	0	0	0	0	0	0	0.00075358	0	0.000364166	0	0	0	0	0	0.000111957
Bacteria;__Proteobacteria;__Alphaproteobacteria;__Rhodobacterales;__Rhodobacteraceae;__Gaetbulicola	0	0	0	0	0	0	0	0	0	0	0	0	0	6.3743e-05	0	0	0	0	0.000383534	0	0	0	0	0
Bacteria;__Proteobacteria;__Alphaproteobacteria;__Rhodobacterales;__Rhodobacteraceae;__Jannaschia	0	0	0	0	0	0	0	0	0	0	0	0	0	0	0.0001731	0	0	0	0	0	0	0	0	0
Bacteria;__Proteobacteria;__Alphaproteobacteria;__Rhodobacterales;__Rhodobacteraceae;__Labrenzia	0.000417942	0	0	0.00172796	0.00110988	0	0	0	0.000351617	6.26409e-05	0.000403167	0	0	0.000661912	0.000504054	0.00105614	0	0	0.000372486	0	0	0	0.000545455	0.00177016
Bacteria;__Proteobacteria;__Alphaproteobacteria;__Rhodobacterales;__Rhodobacteraceae;__Loktanella	0	0	0	0	0	0	0	0	0	0	0	0	0	6.72405e-05	0.00099286	0.00037679	0	0	0.000372486	0.000172771	0	0	0	0.000223914
Bacteria;__Proteobacteria;__Alphaproteobacteria;__Rhodobacterales;__Rhodobacteraceae;__Oceanicola	0	0	0	5.3396e-05	0.00112108	0	0	0	0	0	0	0	0.00049838	6.72405e-05	0.000639036	0	0	0	0	0	0	0	0	0
Bacteria;__Proteobacteria;__Alphaproteobacteria;__Rhodobacterales;__Rhodobacteraceae;__Paracoccus	0	0	0.010043	0.000203158	0.00166482	0	0	0	0	0.00186694	0	0	0	0.000127486	0.000631413	0.00101902	0	0.000728332	0.000756019	0.000199681	0	0.00731707	0.000181818	0.000671742
Bacteria;__Proteobacteria;__Alphaproteobacteria;__Rhodobacterales;__Rhodobacteraceae;__Pseudoruegeria	0	0	0	0	0	0	0	0	0	0	0	0	0	0	0.0001731	0	0	0	0	0.000199681	0	0	0	0.000331641
Bacteria;__Proteobacteria;__Alphaproteobacteria;__Rhodobacterales;__Rhodobacteraceae;__Pseudovibrio	0.536875	0	0.000148987	0.00012891	0	0	7.31886e-05	0	0	0	0	0	0.00199352	0.00680764	0.0131314	0.000716464	0	0	0.00429147	0.000199681	0.00603805	0	0	0
Bacteria;__Proteobacteria;__Alphaproteobacteria;__Rhodobacterales;__Rhodobacteraceae;__Rhodobacter	0	0	0	0.0010079	0.00111548	0	0	0.000108425	0	0	0	0	0.00024919	0.000722158	0.000575357	0.00037679	0	0	0.000248324	0.000572132	0	0	0	0.000111957
Bacteria;__Proteobacteria;__Alphaproteobacteria;__Rhodobacterales;__Rhodobacteraceae;__Rhodovulum	0	0	0	0.000139336	0.00389577	0.000433934	0	0	0	0.000151073	0.000128107	0	0.00174433	0.00226248	0.00279517	0.00388488	0	0.00134108	0.00341129	0.0022078	0	0	0	0.00342836
Bacteria;__Proteobacteria;__Alphaproteobacteria;__Rhodobacterales;__Rhodobacteraceae;__Roseivivax	0	0	0	0.000632859	0	0	0	0	0	0	0	0	0	6.72405e-05	0.000157853	0.000716464	0	0	0.000124162	0.00158185	0	0	0	0.000219684
Bacteria;__Proteobacteria;__Alphaproteobacteria;__Rhodobacterales;__Rhodobacteraceae;__Roseobacter	0	0	0	0.000621167	0.00836888	0	0	0	0	0	0	0	0	0	0.000402257	0	0	0	0.000248324	0	0	0	0	0
Bacteria;__Proteobacteria;__Alphaproteobacteria;__Rhodobacterales;__Rhodobacteraceae;__Roseobacter_clade_CHAB-I-5_lineage	0	0	0	0	0.00112108	0	2.43962e-05	0.000813184	0	0	0.000238061	0	0.00149514	0.00132033	0.00692715	0.00075358	0	0.00145666	0.000759702	0.00106354	0.000366838	0	0.000548387	0.000999152
Bacteria;__Proteobacteria;__Alphaproteobacteria;__Rhodobacterales;__Rhodobacteraceae;__Roseovarius	0	0	0	0.00226066	0	0	0	0	0	0	4.27022e-05	0	0	0.000973632	0.000504054	0.00037679	0	0.000728332	0.000379851	0.000545223	0	0	0	0.000223914
Bacteria;__Proteobacteria;__Alphaproteobacteria;__Rhodobacterales;__Rhodobacteraceae;__Rubellimicrobium	0	0	0	0	0	0	0	0	0.000674218	0	0	0	0	0	0	0	0	0	0	0	0	0	0	0
Bacteria;__Proteobacteria;__Alphaproteobacteria;__Rhodobacterales;__Rhodobacteraceae;__Rubribacterium	0	0	0	0	0	0	0	0	0	0	0	0	0	6.72405e-05	0.000165477	0.00309418	0	0	0	0	0	0	0	0
Bacteria;__Proteobacteria;__Alphaproteobacteria;__Rhodobacterales;__Rhodobacteraceae;__Ruegeria	0.00456567	4.29185e-05	0	0.337216	0.202563	0	0	0.00560386	0.00073851	0.00521515	0.00858265	0.00868213	0.116123	0.104531	0.169163	0.219052	0.0128933	0.019486	0.0622419	0.311253	0.000757768	0.0209921	0.0107669	0.0313327
Bacteria;__Proteobacteria;__Alphaproteobacteria;__Rhodobacterales;__Rhodobacteraceae;__Salinihabitans	0	0	0	0	0	0	0	0	0	0	3.66515e-05	0	0	0	8.65501e-05	0	0	0	0	0	0	0	0	0
Bacteria;__Proteobacteria;__Alphaproteobacteria;__Rhodobacterales;__Rhodobacteraceae;__Sediminimonas	0	0	0	0	0	0	0	0	0	0	0	0	0.00049838	0	0	0	0	0	0	0	0	0	0	0
Bacteria;__Proteobacteria;__Alphaproteobacteria;__Rhodobacterales;__Rhodobacteraceae;__Stappia	0.000123744	0	0	0.0069368	0.00167602	0	0	0	0	0.000856078	0.000525223	0	0.00772489	0.00463417	0.000654283	0.00147004	0.00157604	0.000976911	0.0015194	0.000890766	0	0	0	0.00497884
Bacteria;__Proteobacteria;__Alphaproteobacteria;__Rhodobacterales;__Rhodobacteraceae;__Sulfitobacter	0	0	0	0	0	0	0	0	0	0	0	0	0	0.000134481	0	0	0	0.0010925	0	0	0	0	0	0
Bacteria;__Proteobacteria;__Alphaproteobacteria;__Rhodobacterales;__Rhodobacteraceae;__Tateyamaria	0	0	0	4.29701e-05	0	0	0	0	0	0	0	0	0	6.3743e-05	0	0	0	0	0.000124162	0	0	0	0	0
Bacteria;__Proteobacteria;__Alphaproteobacteria;__Rhodobacterales;__Rhodobacteraceae;__Thioclava	0	0	0	0	0	0	0	0	0	0	0	0	0	0.000191229	0.0001731	0	0	0	0	0	0	0	0	0
Bacteria;__Proteobacteria;__Alphaproteobacteria;__Rhodobacterales;__Rhodobacteraceae;__Tropicimonas	0	0	0	0	0	0	0	0	0	0	0	0	0	0	0.00066953	0	0	0	0	0	0	0	0	0
Bacteria;__Proteobacteria;__Alphaproteobacteria;__Rhodobacterales;__Rhodobacteraceae;__Wenxinia	0	0	0	0.000160188	0.00111548	0	2.64215e-05	0	0	0	7.3303e-05	0	0.00024919	0.000201721	0.000929181	0.000339674	0	0.00182083	0.000127845	0.000199681	0	0	0	0.000335871
Bacteria;__Proteobacteria;__Alphaproteobacteria;__Rhodobacterales;__Rhodobacteraceae;__uncultured	0.000340909	0	0	0.00912477	0.019518	0	0	0.00131109	0	0.000125282	0.000354066	0	0.0147022	0.00993996	0.0133274	0.0172379	0.000652142	0	0.0112014	0.0148981	0.000366838	0.00524801	0.000365103	0.0159611
Bacteria;__Proteobacteria;__Alphaproteobacteria;__Rhodospirillales;Other;Other	0	0	0	0	0	0	0	0	0	0	0	0	0	0	0	0	0	0	0	0	0	0	0	0.000447828
Bacteria;__Proteobacteria;__Alphaproteobacteria;__Rhodospirillales;__Acetobacteraceae;__Craurococcus	0	0	0	0	0	0	0	0	0.000504099	0	0	0	0	0	0	0	0	0	0	0	0	0	0	0
Bacteria;__Proteobacteria;__Alphaproteobacteria;__Rhodospirillales;__Acetobacteraceae;__Roseococcus	0	0	0	0	0	0	0	0	0.000269687	0	0	0	0	0	0	0	0	0	0	0	0	0	0	0
Bacteria;__Proteobacteria;__Alphaproteobacteria;__Rhodospirillales;__Acetobacteraceae;__Roseomonas	0	0	0	0	0	0	0	0	0.000234412	0.00100715	0	0	0	0	0	0	0	0	0	0	0	0	0	0
Bacteria;__Proteobacteria;__Alphaproteobacteria;__Rhodospirillales;__Candidatus_Alysiosphaera;__uncultured_alpha_proteobacterium	0	0	0	0	0.00224215	0	0	0	0	0	0	0	0	0.000198224	0.000252027	0	0	0	0.000631857	0.000345543	0.00039093	0	0.000181818	0.000551324
Bacteria;__Proteobacteria;__Alphaproteobacteria;__Rhodospirillales;__DA111;Other	0	0	0	0	0.00168161	0	0	0	0	0	0	0	0	0	0	0	0	0	0	0	0	0.00187266	0	0
Bacteria;__Proteobacteria;__Alphaproteobacteria;__Rhodospirillales;__DA111;__uncultured_bacterium	0	0	0.0357484	0	0.00166482	0	0	0	0	0	8.54044e-05	0	0.00024919	0	0	0.00169837	0.00542075	0.0010925	0.000255689	0	0	0	0	0
Bacteria;__Proteobacteria;__Alphaproteobacteria;__Rhodospirillales;__JG37-AG-20;__uncultured_bacterium	0	0	0	0	0	0	0	0	0	0	0	9.68242e-05	0	0	0	0	0	0	0	0	0	0	0	0
Bacteria;__Proteobacteria;__Alphaproteobacteria;__Rhodospirillales;__MND8;__uncultured_bacterium	0.00234239	0	0	0	0	0	0	0	0	0	0	0	0	0	0	0	0	0	0	0	0	0	0	0.000219684
Bacteria;__Proteobacteria;__Alphaproteobacteria;__Rhodospirillales;__MSB-1E8;Other	0	0	0	0	0	0	0	0	0	0	0	0	0.00074757	0.000534426	0	0	0	0	0.000127845	0	0	0	0	0
Bacteria;__Proteobacteria;__Alphaproteobacteria;__Rhodospirillales;__MSB-1E8;__uncultured_alpha_proteobacterium	0	0	0	0	0	0	0	0	0	0	0	0	0	0.000729153	0	0	0	0	0	0	0	0	0	0
Bacteria;__Proteobacteria;__Alphaproteobacteria;__Rhodospirillales;__Rhodospirillaceae;Other	0	0	0	0	0	0	0	0	0	0	0	0	0	6.72405e-05	0.000338577	0.00101902	0	0	0.000255689	0	0	0	0	0.00143429
Bacteria;__Proteobacteria;__Alphaproteobacteria;__Rhodospirillales;__Rhodospirillaceae;__Azospirillum	0	0	0	0	0	0	0	0	0	0	0	0	0	0.000449698	0.00023678	0.000339674	0	0	0.00102276	0	0	0	0	0
Bacteria;__Proteobacteria;__Alphaproteobacteria;__Rhodospirillales;__Rhodospirillaceae;__Defluviicoccus	0	0	0	0	0	0	0	0	0	0	0	0	0	0.00192549	0.000252027	0.00241483	0.000788022	0	0.000624492	0.0022078	0	0	0	0
Bacteria;__Proteobacteria;__Alphaproteobacteria;__Rhodospirillales;__Rhodospirillaceae;__Elstera	0	0	0	0	0	0	0	0	0	0	0	0	0	0	0	0.00075358	0	0	0	0	0	0	0	0
Bacteria;__Proteobacteria;__Alphaproteobacteria;__Rhodospirillales;__Rhodospirillaceae;__Marispirillum	0	0	0	0	0	0	0	0	0	0	0	0	0	0	0	0.000679348	0	0	0	0	0	0	0	0
Bacteria;__Proteobacteria;__Alphaproteobacteria;__Rhodospirillales;__Rhodospirillaceae;__Pelagibius	0	0	0	0	0	0	0	0.000410341	0	0	0	0	0	0.00124609	7.89266e-05	0.00037679	0	0	0.000124162	0	0	0	0	0.00399661
Bacteria;__Proteobacteria;__Alphaproteobacteria;__Rhodospirillales;__Rhodospirillaceae;__Rhodospirillum	0	0	0	0.000760503	0	0	0	0	0	0	0	0	0	0	0	0	0	0	0	0	0	0	0	0
Bacteria;__Proteobacteria;__Alphaproteobacteria;__Rhodospirillales;__Rhodospirillaceae;__Thalassospira	0	0	0	0	0	0	0	0	0	0	0	0	0	0.000318715	0	0	0	0	0	0	0	0	0.000183284	0.016487
Bacteria;__Proteobacteria;__Alphaproteobacteria;__Rhodospirillales;__Rhodospirillaceae;__uncultured	0	0.00484979	0.0236117	0.00057693	0.00611553	0	2.64215e-05	0.000379486	0	0	0.000989244	0	0.0074757	0.0179848	0.000654283	0.00874603	0.000394011	0.00279774	0.00819205	0.00323311	0	0	0.00163783	0.00220953
Bacteria;__Proteobacteria;__Alphaproteobacteria;__Rhodospirillales;__wr0007;Other	0	0	0	0	0	0	0	0.000108425	0.00105485	0	0	0.015395	0	0	0	0	0	0	0	0	0	0	0	0.000223914
Bacteria;__Proteobacteria;__Alphaproteobacteria;__Rhodospirillales;__wr0007;__uncultured_alpha_proteobacterium	0	0	0	0	0	0	0	0.000433698	0	0	0	0	0	0	0	0	0	0	0	0	0	0	0	0.000111957
Bacteria;__Proteobacteria;__Alphaproteobacteria;__Rickettsiales;Other;Other	0	0	0	0	0	0	0	0	0	0	0	0	0.00024919	0	8.65501e-05	0.00075358	0	0	0	0	0.000733676	0	0	0
Bacteria;__Proteobacteria;__Alphaproteobacteria;__Rickettsiales;__Candidatus_Hepatincola;Other	0	0	0	0	0	0	0	0	0	0	7.3303e-05	0	0	0	0	0	0	0	0	0	0	0	0	0
Bacteria;__Proteobacteria;__Alphaproteobacteria;__Rickettsiales;__Candidatus_Hepatincola;__uncultured_bacterium	0	0	0	0	0	0	0	0	0.000703235	0	0.000146606	0	0	0.00032571	0	0	0	0	0	0.000545223	0	0	0	0
Bacteria;__Proteobacteria;__Alphaproteobacteria;__Rickettsiales;__Candidatus_Odyssella;Other	0	0	0	0	0	0	0	0	0	0	0	0	0.00024919	0	0	0	0	0	0.000876499	0.000599042	0	0	0	0
Bacteria;__Proteobacteria;__Alphaproteobacteria;__Rickettsiales;__Candidatus_Odyssella;__uncultured_alpha_proteobacterium	0	0	0	0	0	0	0	0.00351543	0	0	0	0	0	0	0	0	0	0	0	0	0	0	0	0
Bacteria;__Proteobacteria;__Alphaproteobacteria;__Rickettsiales;__Candidatus_Odyssella;__uncultured_bacterium	0	0	0	0	0	0	0	0	0	0.00513647	0	0	0	0	0	0	0	0	0	0	0	0	0	0
Bacteria;__Proteobacteria;__Alphaproteobacteria;__Rickettsiales;__Family_Incertae_Sedis;__Caedibacter	0	0	0	0	0	0.019527	0	0	0	0	0	0	0.00024919	0.000258469	0	0	0	0	0	0	0	0	0	0
Bacteria;__Proteobacteria;__Alphaproteobacteria;__Rickettsiales;__Holosporaceae;__Holospora	0	0	0	0.00590016	0.00221976	0	0	0	0	0	0	0	0	0.00032571	0	0	0	0	0	0	0	0	0	0
Bacteria;__Proteobacteria;__Alphaproteobacteria;__Rickettsiales;__LWSR-14;__uncultured_bacterium	0	0	0	0	0	0	0	0	0	0	0.000109955	0	0	0.000201721	0	0	0	0	0	0	0	0	0	0
Bacteria;__Proteobacteria;__Alphaproteobacteria;__Rickettsiales;__RB446;__uncultured_bacterium	0	0	0	0	0	0	0	0	0	0	0	0	0	0.000127486	0	0	0	0	0	0	0	0	0	0
Bacteria;__Proteobacteria;__Alphaproteobacteria;__Rickettsiales;__Rickettsiaceae;__Rickettsia	0	0	0	0	0	0	0	0	0	0	0	0	0	6.72405e-05	0	0.00535492	0	0	0.000379851	0.000971493	0	0	0.000730205	0
Bacteria;__Proteobacteria;__Alphaproteobacteria;__Rickettsiales;__Rickettsiaceae;__uncultured	0	0	0	0	0	0	0	0	0	0	0	0	0	0.000591174	0	0	0	0	0.00062081	0	0	0	0	0
Bacteria;__Proteobacteria;__Alphaproteobacteria;__Rickettsiales;__SM2D12;Other	0	0	0	0	0	0	0	0	0	0	0	0	0.00049838	0	0.00058298	0	0	0	0	0	0	0	0	0
Bacteria;__Proteobacteria;__Alphaproteobacteria;__Rickettsiales;__SM2D12;__uncultured_bacterium	0	0	0	0	0	0	0	0	0	0	0	0	0	0.000127486	0	0	0	0	0	0	0	0	0	0
Bacteria;__Proteobacteria;__Alphaproteobacteria;__SB1-18;__uncultured_bacterium;Other	0	0	0	0.000203158	0	0	0	0.00013678	0	0	0	0	0	0.000587677	0	0	0	0.0010925	0	0	0	0	0	0
Bacteria;__Proteobacteria;__Alphaproteobacteria;__Sneathiellales;__Sneathiellaceae;__Sneathiella	0	0	0	0	0	0	0	0	0	0	0	0	0	0	0	0	0	0	0	0	0	0	0	0.000999152
Bacteria;__Proteobacteria;__Alphaproteobacteria;__Sphingomonadales;Other;Other	0	0	0	4.29701e-05	0.000554939	0	0.0400707	0.00269225	0.00211596	0.00243561	0.000903144	0.000193648	0	0.000322212	0	0	0.000394011	0.0022024	0.00213653	0.0014629	0.00146735	0.00093633	0.00237243	0
Bacteria;__Proteobacteria;__Alphaproteobacteria;__Sphingomonadales;__Erythrobacteraceae;Other	0	0	0	5.3396e-05	0.00278589	0	0	0	0.000539374	0	0	0	0.00049838	0	0.00183549	0.00245195	0	0	0.00151204	0.00448074	0.00039093	0.00093633	0.000183284	0.00289819
Bacteria;__Proteobacteria;__Alphaproteobacteria;__Sphingomonadales;__Erythrobacteraceae;__Altererythrobacter	0	0	0	0	0	0	0	0	0	0	0	0	0	6.72405e-05	0	0.000679348	0	0	0.000127845	0	0	0	0.000727273	0
Bacteria;__Proteobacteria;__Alphaproteobacteria;__Sphingomonadales;__Erythrobacteraceae;__Erythrobacter	0	0	0	0	0.000560538	0	0	0	0	0	0	0	0	0.000453196	0.000315706	0.00226074	0	0.000728332	0	0	0	0	0.000363636	0.00100761
Bacteria;__Proteobacteria;__Alphaproteobacteria;__Sphingomonadales;__Erythrobacteraceae;__uncultured	0	0	0	0	0	0	0	0	0	0	0	0	0	0	8.65501e-05	0	0	0	0	0	0	0.00337535	0	0
Bacteria;__Proteobacteria;__Alphaproteobacteria;__Sphingomonadales;__GOBB3-C201;Other	0	0	0	0	0	0	0	0	0	0.000100715	0	0	0	0	0	0	0	0	0	0	0	0	0	0
Bacteria;__Proteobacteria;__Alphaproteobacteria;__Sphingomonadales;__JG34-KF-161;__uncultured_bacterium	0	0	0	0	0	0	0	0	0	0	0	0	0	0	0	0	0	0	0	0.000572132	0	0	0	0
Bacteria;__Proteobacteria;__Alphaproteobacteria;__Sphingomonadales;__Sphingomonadaceae;Other	0	0	0	0	0.000560538	0	0.000376069	0.00230359	0.00203403	0.000716065	7.93537e-05	0	0.00024919	0.000513441	0	0.00180972	0.000258131	0.000612745	0.00100434	0.0210726	0.000366838	0.00121951	0.000546921	0
Bacteria;__Proteobacteria;__Alphaproteobacteria;__Sphingomonadales;__Sphingomonadaceae;__Novosphingobium	0	0	0	0	0	0	0	0.000325274	0.00065658	0	0	0	0	0	0	0	0	0	0	0	0	0	0	0
Bacteria;__Proteobacteria;__Alphaproteobacteria;__Sphingomonadales;__Sphingomonadaceae;__Sphingobium	0	0	0	0.000386731	0.000560538	0	0	0.00109424	0	0.00397951	0.000219909	0	0	0.000127486	8.65501e-05	0	0	0	0.000252006	0	0.00153963	0	0.000916422	0
Bacteria;__Proteobacteria;__Alphaproteobacteria;__Sphingomonadales;__Sphingomonadaceae;__Sphingomonas	0.005	0.0108584	0.00035868	0.03232	0.147299	0.0111738	0.144344	0.720006	0.525915	0.328485	0.0454432	0.0339121	0.0428607	0.0404478	0.0131543	0.0710267	0.343201	0.426931	0.328685	0.0927023	0.412604	0.477615	0.418468	0.0770571
Bacteria;__Proteobacteria;__Alphaproteobacteria;__Sphingomonadales;__Sphingomonadaceae;__Sphingopyxis	0	0	0	0	0	0	0	5.42123e-05	0.000351617	0	0	0	0.00174433	0.00365355	0.000796889	0.000339674	0	0	0.000252006	0.0032062	0.00039093	0.00215584	0.000183284	0
Bacteria;__Proteobacteria;__Betaproteobacteria;__B1-7BS;__uncultured_bacterium;Other	0	0	0.00938617	0.000427168	0	0	0	0	0	0	0	0	0	0	0	0	0	0	0	0	0	0	0	0
Bacteria;__Proteobacteria;__Betaproteobacteria;__Burkholderiales;Other;Other	0	0	7.44934e-05	0	0	0	0	0	0	6.26409e-05	0	0	0	0	0	0	0	0	0	0	0	0	0	0
Bacteria;__Proteobacteria;__Betaproteobacteria;__Burkholderiales;__Alcaligenaceae;__Achromobacter	0	0	0	0	0	0	0	0	0	0	0	0.00032396	0	0	0	0	0	0	0	0	0	0	0	0
Bacteria;__Proteobacteria;__Betaproteobacteria;__Burkholderiales;__Alcaligenaceae;__Alcaligenes	0	0	0.00765184	0	0	0	0	0	0.000468823	0	0	0.0142542	0	0	0	0	0	0	0	0	0	0	0	0
Bacteria;__Proteobacteria;__Betaproteobacteria;__Burkholderiales;__Alcaligenaceae;__Derxia	0	0	0	0	0	0	0	0	0.000703235	0	0	0	0	0	0	0	0	0	0	0	0	0	0	0
Bacteria;__Proteobacteria;__Betaproteobacteria;__Burkholderiales;__Alcaligenaceae;__uncultured	0	0	0	0	0	0	0	0	0.000404531	0	0	0	0	0	0	0	0	0	0	0	0	0	0	0
Bacteria;__Proteobacteria;__Betaproteobacteria;__Burkholderiales;__Burkholderiaceae;__Cupriavidus	0	0	0	0	0	0	0	0	0	0	0	0	0	0.000134481	0	0	0	0	0.00921849	0.000345543	0.00339791	0	0.00693109	0
Bacteria;__Proteobacteria;__Betaproteobacteria;__Burkholderiales;__Burkholderiaceae;__Limnobacter	0	0	0	0	0.00221976	0	0	0	0	0	0	0	0.00049838	0.000385955	0	0	0	0.000728332	0.000252006	0	0	0	0	0
Bacteria;__Proteobacteria;__Betaproteobacteria;__Burkholderiales;__Burkholderiaceae;__Ralstonia	0	0	0.000148987	0.000675829	0.00224215	0	0	0	0.000486461	0.000338995	0	0	0	0	0	0	0	0.00281515	0	0	0	0	0	0
Bacteria;__Proteobacteria;__Betaproteobacteria;__Burkholderiales;__Comamonadaceae;Other	0	0	0.022944	0.00111469	0.000554939	0	0	0.00013678	0	0.00226609	8.54044e-05	0	0	0	0.00023678	0	0.000394011	0.00122549	0.000383534	0	0.000733676	0	0	0
Bacteria;__Proteobacteria;__Betaproteobacteria;__Burkholderiales;__Comamonadaceae;__Acidovorax	0	0	0	0.000213584	0	0	2.64215e-05	0	0	0	0	0	0	0	0	0	0.000788022	0	0	0	0	0	0	0
Bacteria;__Proteobacteria;__Betaproteobacteria;__Burkholderiales;__Comamonadaceae;__Comamonas	0	0	7.44934e-05	0	0	0	0	0.000108425	0	0	0	0	0	0	0	0	0	0	0.000124162	0	0	0	0	0
Bacteria;__Proteobacteria;__Betaproteobacteria;__Burkholderiales;__Comamonadaceae;__Delftia	0	0	7.44934e-05	0	0.00110988	0	0	0	0.000117206	0	0	0	0.00024919	0	7.89266e-05	0.00037679	0.000788022	0	0	0	0.00188237	0	0.000909091	0
Bacteria;__Proteobacteria;__Betaproteobacteria;__Burkholderiales;__Comamonadaceae;__Hydrogenophaga	0	0	0	0	0	0	0	0	0	0	4.27022e-05	0	0	0	8.65501e-05	0	0	0	0	0	0	0	0	0
Bacteria;__Proteobacteria;__Betaproteobacteria;__Burkholderiales;__Comamonadaceae;__Pelomonas	0.00247624	0	0	0	0	0	0	0	0	0	0	0	0	0	0	0	0	0	0	0	0	0	0	0
Bacteria;__Proteobacteria;__Betaproteobacteria;__Burkholderiales;__Comamonadaceae;__Pseudorhodoferax	0	0.00271877	7.44934e-05	5.3396e-05	0	0	0	0	0	0	4.27022e-05	0	0	6.72405e-05	0	0	0	0	0.000124162	0	0	0	0	0
Bacteria;__Proteobacteria;__Betaproteobacteria;__Burkholderiales;__Comamonadaceae;__Tepidimonas	0	0	0	0.000373772	0.00110988	0	0	0	0	0	0	0	0	0	0	0	0	0	0	0	0	0	0	0
Bacteria;__Proteobacteria;__Betaproteobacteria;__Burkholderiales;__Comamonadaceae;__Variovorax	0	0	0	0.000480564	0.00277469	0	0	0	0.000351617	0	7.3303e-05	4.84121e-05	0.00124595	0	0	0.00037679	0.00275808	0.00281515	0.0129802	0.000399361	0.003422	0.00093633	0.00437243	0.000111957
Bacteria;__Proteobacteria;__Betaproteobacteria;__Burkholderiales;__Comamonadaceae;__uncultured	0	0	0.00011956	0.000320376	0.000554939	0	0	0.000447876	0.000117206	5.03575e-05	0	0	0	0	7.89266e-05	0.00075358	0.00197006	0	0	0	0	0.00093633	0	0
Bacteria;__Proteobacteria;__Betaproteobacteria;__Burkholderiales;__Oxalobacteraceae;Other	0	0	0.00476758	0.000213584	0.0072702	0	0	0	0.000855716	0.00802906	0.000146606	0	0	0.000201721	7.89266e-05	0.00037679	0	0.00158966	0	0	0.00151554	0.00365854	0	0
Bacteria;__Proteobacteria;__Betaproteobacteria;__Burkholderiales;__Oxalobacteraceae;__Massilia	0	0	0.000148987	0	0.00223095	0	0	0.000216849	0.000117206	0.00181659	0	0.0015976	0	0.000134481	0	0	0	0.00122549	0.000124162	0	0.0474207	0	0.000914956	0.000439367
Bacteria;__Proteobacteria;__Betaproteobacteria;__Hydrogenophilales;__Hydrogenophilaceae;__Hydrogenophilus	0	0	0	0	0	0.000108483	0	0	0.00659368	0.0947516	0	0	0	0	0	0	0	0	0	0	0.00039093	0	0	0
Bacteria;__Proteobacteria;__Betaproteobacteria;__Hydrogenophilales;__Hydrogenophilaceae;__Thiobacillus	0	0	0	4.29701e-05	0	0	0	0	0	6.26409e-05	0	0	0	0	0.0001731	0	0	0	0	0	0	0	0	0
Bacteria;__Proteobacteria;__Betaproteobacteria;__Methylophilales;__Methylophilaceae;Other	0.000401553	0	0	0	0	0	0	0	0	0	0	0	0	0	0	0	0	0	0	0	0	0	0	0.000335871
Bacteria;__Proteobacteria;__Betaproteobacteria;__Methylophilales;__Methylophilaceae;__OM43_clade	0.000803105	0	0	0	0.000554939	0	0	0.000271061	0.000117206	0	0	0	0	6.72405e-05	0	0	0	0	0.000383534	0.000172771	0	0	0	0
Bacteria;__Proteobacteria;__Betaproteobacteria;__Neisseriales;__Neisseriaceae;__Neisseria	0	0	0	0	0	0	0	0.000216849	0	0	7.3303e-05	0	0	0	0	0	0	0	0	0	0	0	0	0
Bacteria;__Proteobacteria;__Betaproteobacteria;__Neisseriales;__Neisseriaceae;__uncultured	0	0	0	0.000160188	0	0	0	0	0	0.00206466	0	0	0	0	0	0	0	0	0	0	0.000366838	0	0	0
Bacteria;__Proteobacteria;__Betaproteobacteria;__Nitrosomonadales;__Gallionellaceae;__Gallionella	0	0	7.44934e-05	0	0	0	0	5.42123e-05	0	0	0	0	0	0	0	0	0	0	0	0	0.00039093	0	0	0
Bacteria;__Proteobacteria;__Betaproteobacteria;__Nitrosomonadales;__Nitrosomonadaceae;Other	0	0	0.0274881	0	0	0	0	0	0	0	0	0	0	0	0	0	0	0	0	0	0	0	0	0
Bacteria;__Proteobacteria;__Betaproteobacteria;__Nitrosomonadales;__Nitrosomonadaceae;__uncultured	0.00153409	0.0051073	0.000372467	0.000213584	0.00112108	0.0171543	0	0	0	0	0	0	0	0	0	0	0.0129066	0	0	0	0	0.00187266	0	0
Bacteria;__Proteobacteria;__Betaproteobacteria;__Rhodocyclales;__Rhodocyclaceae;Other	0	0	0.00022348	0	0	0	0	0	0	0	0	4.84121e-05	0	0	0	0	0	0	0	0	0.00039093	0	0	0
Bacteria;__Proteobacteria;__Betaproteobacteria;__Rhodocyclales;__Rhodocyclaceae;__Ferribacterium	0	0	0.00022348	5.3396e-05	0	0	4.87924e-05	0	0	0.000705006	0	4.84121e-05	0.00024919	0	8.65501e-05	0	0	0	0	0	0	0	0	0
Bacteria;__Proteobacteria;__Betaproteobacteria;__Rhodocyclales;__Rhodocyclaceae;__Georgfuchsia	0	0	0	0	0	0	0	0	0	0	0	0	0	0	0.000157853	0	0	0	0	0	0	0	0	0
Bacteria;__Proteobacteria;__Betaproteobacteria;__Rhodocyclales;__Rhodocyclaceae;__Methyloversatilis	0	0	0	0	0	0	2.43962e-05	0	0	0	0	0	0	0	0	0	0	0	0	0	0	0	0	0
Bacteria;__Proteobacteria;__Betaproteobacteria;__Rhodocyclales;__Rhodocyclaceae;__Sulfuritalea	0	0	0	0	0	0	0	0	0	0	0	0	0	0	0.000315706	0	0	0	0	0	0	0	0	0
Bacteria;__Proteobacteria;__Betaproteobacteria;__Rhodocyclales;__Rhodocyclaceae;__uncultured	0	0	0.00322812	0	0	0	0	0	0	0	0	0	0	0	0	0	0	0	0	0	0.000366838	0	0	0
Bacteria;__Proteobacteria;__Candidatus_Allobeggiatoa;Other;Other;Other	0	0	0	0	0	0	0	0	0	0	0	0	0.00049838	0.000796393	8.65501e-05	0	0	0	0	0.000399361	0	0	0	0
Bacteria;__Proteobacteria;__Deltaproteobacteria;__43F-1404R;__uncultured_bacterium;Other	0	0	0	0	0	0	0	0.00027356	0	0	0	0	0	0	0	0	0	0	0	0	0	0	0	0
Bacteria;__Proteobacteria;__Deltaproteobacteria;__Bdellovibrionales;__Bacteriovoracaceae;Other	0	0	0	0	0	0	0	0	0	0	0	0	0	0.000134481	0	0.000339674	0	0.00122549	0	0.000518314	0	0	0	0.000659051
Bacteria;__Proteobacteria;__Deltaproteobacteria;__Bdellovibrionales;__Bacteriovoracaceae;__Bacteriovorax	0	0	0	0	0	0	0	0	0	0	0	0	0	0	0	0	0	0	0.000255689	0	0	0	0	0.000555555
Bacteria;__Proteobacteria;__Deltaproteobacteria;__Bdellovibrionales;__Bacteriovoracaceae;__Peredibacter	0	0	0	0	0.00168161	0	0	0	0	0	0	0	0	0.000846146	0.00056011	0	0	0	0.000511378	0	0	0	0	0.00277777
Bacteria;__Proteobacteria;__Deltaproteobacteria;__Bdellovibrionales;__Bacteriovoracaceae;__uncultured	0	0	0	0	0.00223095	0	0	0	0	0	0	0	0	0	0	0	0	0	0	0	0	0	0	0.000335871
Bacteria;__Proteobacteria;__Deltaproteobacteria;__Bdellovibrionales;__Bdellovibrionaceae;__Bdellovibrio	0	0	0	4.29701e-05	0	0	0	0	0.000586029	0	0.000109955	0.00822859	0.00124595	0.000715163	0.00124489	0.00101902	0	0	0.00100434	0.00218089	0	0	0	0.00132656
Bacteria;__Proteobacteria;__Deltaproteobacteria;__Bdellovibrionales;__Bdellovibrionaceae;__OM27_clade	0	0	0	0	0.000560538	0	0	0	0	0	0	0.0108203	0	0.000523934	0.000165477	0.00037679	0	0	0	0	0	0	0	0.000559785
Bacteria;__Proteobacteria;__Deltaproteobacteria;__Desulfarculales;__Desulfarculaceae;__Desulfarculus	0	0	0	0	0	0	0	0	0	0	0	0	0	0.000130983	0	0	0	0	0	0	0	0	0	0
Bacteria;__Proteobacteria;__Deltaproteobacteria;__Desulfobacterales;__Desulfobacteraceae;__Desulfobacter	0	0	0	0	0	0	0	0	0	0.000250564	0	0	0	0	0	0	0	0	0	0	0	0	0	0
Bacteria;__Proteobacteria;__Deltaproteobacteria;__Desulfobacterales;__Desulfobacteraceae;__Desulfobacula	0	0	0	0	0	0	0	0	0	0	0	0	0	0	0	0	0.000394011	0.000364166	0	0	0	0	0	0.000111957
Bacteria;__Proteobacteria;__Deltaproteobacteria;__Desulfobacterales;__Desulfobacteraceae;__Desulfosalsimonas	0	0	0	0	0	0	0	0	0	0	3.66515e-05	0	0	0	0	0	0	0	0.000124162	0	0	0	0	0
Bacteria;__Proteobacteria;__Deltaproteobacteria;__Desulfobacterales;__Desulfobacteraceae;__SEEP-SRB1	0	6.32271e-05	0.00011956	0	0	0	0	0	0.000134844	6.26409e-05	0	0	0	0	0.000165477	0	0	0	0	0	0	0	0.000366569	0
Bacteria;__Proteobacteria;__Deltaproteobacteria;__Desulfobacterales;__Desulfobulbaceae;Other	0	0	0	0	0	0	0	0	0	0	0	0.000129584	0	0.000258469	0	0	0	0	0.000248324	0	0	0	0	0
Bacteria;__Proteobacteria;__Deltaproteobacteria;__Desulfobacterales;__Desulfobulbaceae;__Desulfobulbus	0	0	0	0.000492256	0	0	0	0	0	0	3.66515e-05	0	0	0.000201721	0	0	0	0	0	0	0	0	0.000183284	0
Bacteria;__Proteobacteria;__Deltaproteobacteria;__Desulfobacterales;__Desulfobulbaceae;__Desulfocapsa	0	4.29185e-05	0	0	0	0	0	0	0	0	7.93537e-05	0.000194376	0.00024919	0	8.65501e-05	0	0	0	0	0	0.000366838	0	0	0
Bacteria;__Proteobacteria;__Deltaproteobacteria;__Desulfobacterales;__Desulfobulbaceae;__Desulfopila	0	0	0	0	0	0	0	0	0	0	0	0	0	0.000329207	0	0	0	0	0.000248324	0	0	0	0	0
Bacteria;__Proteobacteria;__Deltaproteobacteria;__Desulfobacterales;__Desulfobulbaceae;__Desulforhopalus	0.000123744	0	0	0.000203158	0	0	7.92644e-05	0	0	0	0	0.000113204	0.00049838	0	0	0.00037679	0	0	0	0	0	0	0	0
Bacteria;__Proteobacteria;__Deltaproteobacteria;__Desulfobacterales;__Desulfobulbaceae;__SEEP-SRB4	0	0	0	0	0	0	0	0	0	0	0	0	0.00224271	0.00071866	0	0	0	0	0.000255689	0	0	0	0	0
Bacteria;__Proteobacteria;__Deltaproteobacteria;__Desulfobacterales;__Desulfobulbaceae;__uncultured	0	0	0	0.000192732	0	0	0	6.83901e-05	0	0	0.000128107	0.0345221	0	0.000318715	0	0	0.000258131	0.000364166	0.00114324	0.000199681	0.000757768	0	0.000181818	0.000219684
Bacteria;__Proteobacteria;__Deltaproteobacteria;__Desulfobacterales;__Nitrospinaceae;__Candidatus_Entotheonella	0	0.0117167	0.0121951	0.000480564	0	0	0	0	0	0	0.000146606	0	0	6.3743e-05	0	0.00169837	0	0	0.000127845	0	0	0.00121951	0	0.000878735
Bacteria;__Proteobacteria;__Deltaproteobacteria;__Desulfovibrionales;__Desulfovibrionaceae;__Desulfovibrio	0	0	0.000148987	0.00332575	0	0	0	0.00027356	0.000820441	0.0544517	0.000427369	0	0.00024919	0.00647843	0	0.00203804	0	0	0	0	0.00151554	0	0.000545455	0
Bacteria;__Proteobacteria;__Deltaproteobacteria;__Desulfurellales;__Desulfurellaceae;__uncultured	0	0	0	0	0	0	0	0	0	0	0	0.0185305	0	0.000134481	8.65501e-05	0	0	0	0	0	0	0	0	0
Bacteria;__Proteobacteria;__Deltaproteobacteria;__Desulfuromonadales;__GR-WP33-58;Other	0	0	0	0	0	0	0	0	0	0	0	0	0.00024919	0	0	0.000679348	0	0	0	0	0	0	0	0.00155471
Bacteria;__Proteobacteria;__Deltaproteobacteria;__Desulfuromonadales;__Geobacteraceae;__Geobacter	0	0	0.00327771	0	0	0	0	0	0	0	0	0	0	0	0	0	0	0	0.000372486	0	0	0	0	0
Bacteria;__Proteobacteria;__Deltaproteobacteria;__GR-WP33-30;Other;Other	0.00193182	0	0	0	0	0	0	0	0	0	0.000146606	0	0	0.00118235	0.00049643	0.0025633	0	0	0.0015194	0.00114426	0	0	0	0
Bacteria;__Proteobacteria;__Deltaproteobacteria;__GR-WP33-30;__uncultured_bacterium;Other	0.00157452	0.00954729	0.0394896	0.000427168	0.00223095	0.0385754	0.000132107	0.00243787	0.0021575	0.00382228	0.000329864	0.0168958	0.00024919	0.000853141	7.89266e-05	0.000679348	0.00779845	0.00279774	0.000504013	0.000345543	0	0.00121951	0.000366569	0.000895656
Bacteria;__Proteobacteria;__Deltaproteobacteria;__GR-WP33-30;__uncultured_delta_proteobacterium;Other	0	0	0	0	0	0	0	0	0	0.00115822	0.000750487	0.0146689	0.000996761	6.72405e-05	0	0	0	0	0.00161779	0	0	0	0	0.000439367
Bacteria;__Proteobacteria;__Deltaproteobacteria;__Myxococcales;Other;Other	0	0	0	0	0	0	0	0	0	0	0	0	0	0.000778906	0.000338577	0.00075358	0	0	0	0.000199681	0	0	0	0
Bacteria;__Proteobacteria;__Deltaproteobacteria;__Myxococcales;__0319-6G20;Other	0	0	0	0.000160188	0	0	0	0	0	0	0	0	0	0	0	0	0	0	0	0	0	0	0	0
Bacteria;__Proteobacteria;__Deltaproteobacteria;__Myxococcales;__0319-6G20;__uncultured_bacterium	0	0	0.000148987	0	0.0134081	0	0	0	0.00117206	0	0.000469724	0	0.00348866	0.000991119	0.00561858	0	0.00533939	0	0.00489019	0.00277993	0	0	0	0.00133502
Bacteria;__Proteobacteria;__Deltaproteobacteria;__Myxococcales;__0319-6G20;__uncultured_delta_proteobacterium	0	0	0.0132598	0	0	0	0	0	0	0	0	0	0	0	0	0	0	0	0.000496648	0	0	0	0	0
Bacteria;__Proteobacteria;__Deltaproteobacteria;__Myxococcales;__Cystobacterineae;__uncultured	0	0	0.0134088	0.000515641	0.00111548	0.0164577	0	0	0	0	0	0.0138655	0.000996761	0.00163904	0.000804513	0.00290297	0	0	0.00150836	0.00240748	0	0	0.000183284	0.000439367
Bacteria;__Proteobacteria;__Deltaproteobacteria;__Myxococcales;__Nannocystineae;Other	0	0	0	0	0	0	0	0	0	0	0	0	0	0.000201721	0.000157853	0	0	0	0	0	0	0	0	0
Bacteria;__Proteobacteria;__Deltaproteobacteria;__Myxococcales;__Nannocystineae;__Haliangiaceae	0	0	0	0.000320376	0	0.0224561	0	0	0	0	0	0.023383	0.00274109	0.00221273	0.00025965	0.000716464	0	0	0.00227174	0.000399361	0	0	0	0
Bacteria;__Proteobacteria;__Deltaproteobacteria;__Myxococcales;__Nannocystineae;__Nannocystaceae	0	0	0	0.00017188	0.000560538	0	0	0	0	0	0	0	0	0.000923879	0.00023678	0.000679348	0	0	0	0	0	0	0.000183284	0
Bacteria;__Proteobacteria;__Deltaproteobacteria;__Myxococcales;__Nannocystineae;__uncultured	0	0.00639485	0	0.000373772	0.000560538	0	0	0	0	0	0	0	0	0.000966637	0	0	0	0	0.00063554	0	0	0	0.000363636	0.000659051
Bacteria;__Proteobacteria;__Deltaproteobacteria;__Myxococcales;__Sorangiineae;Other	0	0	0	0	0	0	0	0	0	0	0	0	0	0.000134481	0	0	0	0	0	0	0	0	0	0
Bacteria;__Proteobacteria;__Deltaproteobacteria;__Myxococcales;__Sorangiineae;__Phaselicystidaceae	0	0	0	0	0	0	0	0	0	0	0	0	0	0.000134481	0	0	0	0	0	0	0	0	0	0
Bacteria;__Proteobacteria;__Deltaproteobacteria;__Myxococcales;__Sorangiineae;__Polyangiaceae	0	0	0	0	0.00224215	0	0	0	0	0	0	0	0	0.000127486	0	0	0	0	0	0	0	0	0	0
Bacteria;__Proteobacteria;__Deltaproteobacteria;__Myxococcales;__Sorangiineae;__Sandaracinaceae	0	0	0	0	0.00279149	0	0	0.000271061	0	0	0.000769682	0	0.0161974	0.0301977	0.00775723	0.0191533	0	0.0010925	0.0157301	0.00389729	0	0.0040285	0	0.00121038
Bacteria;__Proteobacteria;__Deltaproteobacteria;__Myxococcales;__Sorangiineae;__uncultured	0	0	0.0140048	0	0	0	0	0	0	0	0	0	0	0	0.000157853	0	0	0	0.000255689	0	0	0	0	0
Bacteria;__Proteobacteria;__Deltaproteobacteria;__Sh765B-TzT-29;Other;Other	0	0	0	0	0	0	0	0.00020517	0.000351617	0	0	0	0.00174433	0.00144781	0	0	0	0	0.00112851	0	0	0	0	0.000671742
Bacteria;__Proteobacteria;__Deltaproteobacteria;__Sh765B-TzT-29;__uncultured_bacterium;Other	0	0	0	5.3396e-05	0.00167042	0.0353656	2.43962e-05	0.00100917	0	0	0	0	0.00174433	0.0065142	0.000804513	0.00467557	0.00315209	0.000612745	0.00125267	0.00131704	0.00117279	0.00309217	0	0.000331641
Bacteria;__Proteobacteria;__Deltaproteobacteria;__Sh765B-TzT-29;__uncultured_delta_proteobacterium;Other	0	0	0	0	0	0	0	0	0	0	0	0	0	0.000920382	0	0	0	0	0.000631857	0	0	0	0	0.000219684
Bacteria;__Proteobacteria;__Deltaproteobacteria;__Sva0485;__uncultured_bacterium;Other	0	0	0	0	0	0	0	0	0	5.03575e-05	0	6.4792e-05	0	0	0	0	0	0	0	0	0	0	0	0
Bacteria;__Proteobacteria;__Deltaproteobacteria;__Syntrophobacterales;__Syntrophaceae;__Desulfobacca	0	0	0	0	0	0	0	0	0	0	0	4.84121e-05	0	0	0	0	0	0	0	0	0	0	0	0.000111957
Bacteria;__Proteobacteria;__Deltaproteobacteria;__Syntrophobacterales;__Syntrophaceae;__Syntrophus	0	0	7.44934e-05	0	0	0	2.64215e-05	0	0.000134844	0	3.66515e-05	0	0	0	0.000165477	0	0	0.000976911	0	0	0.00039093	0	0	0
Bacteria;__Proteobacteria;__Deltaproteobacteria;__Syntrophobacterales;__Syntrophaceae;__uncultured	0	0	0	0	0	0	0	0	0	0	0	0	0.00074757	0.000906392	8.65501e-05	0	0	0	0.00337815	0	0.00117279	0	0.000549853	0
Bacteria;__Proteobacteria;__Epsilonproteobacteria;__Campylobacterales;__Campylobacteraceae;__Arcobacter	0	0	0	0	0	0	0	0	0	0	0	0	0	0	0	0	0	0	0	0	0.000781861	0	0	0
Bacteria;__Proteobacteria;__Epsilonproteobacteria;__Campylobacterales;__Campylobacteraceae;__Campylobacter	0	0.301671	0	0	0	0	0	0	0	0	0	0	0	0	0	0	0	0	0	0	0	0	0	0
Bacteria;__Proteobacteria;__Epsilonproteobacteria;__Campylobacterales;__Campylobacteraceae;__Sulfurospirillum	5.68182e-05	0	0.00011956	5.3396e-05	0	0	0	6.83901e-05	0.000117206	0	0	0	0	0	0	0.00037679	0	0	0	0	0	0	0	0.000111957
Bacteria;__Proteobacteria;__Epsilonproteobacteria;__Campylobacterales;__Helicobacteraceae;__Sulfuricurvum	5.68182e-05	0	0	0	0	0	0	0	0	0	0	0	0	0	0	0	0	0	0.000124162	0	0	0	0	0
Bacteria;__Proteobacteria;__Gammaproteobacteria;Other;Other;Other	0.00430207	0	7.44934e-05	0.000975353	0.00221976	0	2.64215e-05	5.42123e-05	0.0015123	0.00128106	0.000952245	4.84121e-05	0.00772489	0.00546554	0.000771327	0.00113037	0	0.0054973	0.00695411	0.00143599	0.000733676	0	0.00274047	0.00132656
Bacteria;__Proteobacteria;__Gammaproteobacteria;__34P16;__uncultured_marine_bacterium;Other	0	0	0	0	0	0	0	0	0	0	0	0	0	0	0	0	0	0	0	0.000345543	0	0	0	0.000659051
Bacteria;__Proteobacteria;__Gammaproteobacteria;__Alteromonadales;Other;Other	0	0	0	0	0	0	0	0	0	0	0	0	0	0.000127486	0	0	0	0	0	0	0	0	0	0
Bacteria;__Proteobacteria;__Gammaproteobacteria;__Alteromonadales;__Alteromonadaceae;Other	0	0	0	0	0.00446191	0	0	0	0	0	0	0	0.00174433	0.00222322	0.000913934	0.00614561	0	0	0.00177141	0.000944584	0	0	0	0.0376973
Bacteria;__Proteobacteria;__Gammaproteobacteria;__Alteromonadales;__Alteromonadaceae;__Aestuariibacter	0	0	0	0	0	0	0	0	0	0	0	0	0	0.000134481	0	0	0	0	0	0	0	0	0	0
Bacteria;__Proteobacteria;__Gammaproteobacteria;__Alteromonadales;__Alteromonadaceae;__Alteromonas	0	0	0	0	0	0	0	0	0	0	0	0	0	0	0	0.00075358	0	0	0.000379851	0.000172771	0.000366838	0	0	0.0151035
Bacteria;__Proteobacteria;__Gammaproteobacteria;__Alteromonadales;__Alteromonadaceae;__BD1-7_clade	0	0	0	0	0	0	0	0	0	0	0	0	0.00049838	0.000598169	0	0	0	0	0.000127845	0.00138217	0	0.00121951	0	0.000223914
Bacteria;__Proteobacteria;__Gammaproteobacteria;__Alteromonadales;__Alteromonadaceae;__BD2-7	0	0	0	0	0	0	0	0	0	0	0	0	0	0	0.00722492	0	0	0	0	0	0	0	0	0
Bacteria;__Proteobacteria;__Gammaproteobacteria;__Alteromonadales;__Alteromonadaceae;__C1-B045	0	0	0	0	0	0	0	0	0	0	0	0	0	0	0	0	0	0	0	0	0	0	0	0
Bacteria;__Proteobacteria;__Gammaproteobacteria;__Alteromonadales;__Alteromonadaceae;__Candidatus_Endobugula	0	0	0	0	0	0	0	0	0	0	0	0	0	0	0	0	0.000394011	0	0	0	0	0	0	0
Bacteria;__Proteobacteria;__Gammaproteobacteria;__Alteromonadales;__Alteromonadaceae;__Haliea	0	0	0	0.00123317	0.00445631	0	0	0	0	0	0	0	0.00124595	0.0033803	0.00127538	0.00358232	0	0.000364166	0.000376168	0.00163567	0.0011487	0.00243902	0.000181818	0.00111111
Bacteria;__Proteobacteria;__Gammaproteobacteria;__Alteromonadales;__Alteromonadaceae;__Marinimicrobium	0	0	0	0	0	0	0	0	0	0	0	0	0	0	0	0	0	0	0.000248324	0	0	0	0	0
Bacteria;__Proteobacteria;__Gammaproteobacteria;__Alteromonadales;__Alteromonadaceae;__Marinobacter	0	0	0	0	0	0	0	0	0	0	0	0	0.000996761	0.000449698	0	0	0	0.00122549	0.000372486	0	0	0	0	0
Bacteria;__Proteobacteria;__Gammaproteobacteria;__Alteromonadales;__Alteromonadaceae;__Melitea	0	0	0.00023912	0.000354187	0	0	0	0	0	0	8.54044e-05	0	0.00348866	0	0.00064666	0	0	0.000976911	0	0	0	0	0	0
Bacteria;__Proteobacteria;__Gammaproteobacteria;__Alteromonadales;__Alteromonadaceae;__Microbulbifer	0	0	0	0.00026698	0	0	0	0	0	0	0	0	0.00174433	0.0012321	0.0003462	0.00169837	0	0	0.000127845	0	0	0	0	0
Bacteria;__Proteobacteria;__Gammaproteobacteria;__Alteromonadales;__Alteromonadaceae;__OM60(NOR5)_clade	0	0	0	0	0	0	0	0	0	0	0	0	0	0.00255593	0	0.00101902	0	0	0.000127845	0	0	0	0.000183284	0.000331641
Bacteria;__Proteobacteria;__Gammaproteobacteria;__Alteromonadales;__Alteromonadaceae;__Porticoccus	0	0	0	0	0	0	0	0	0	0	0.000305313	0	0	6.3743e-05	0	0.00169837	0	0	0	0	0	0	0	0
Bacteria;__Proteobacteria;__Gammaproteobacteria;__Alteromonadales;__Alteromonadaceae;__uncultured	0	0	0	0	0	0	0	0	0	0	0	0	0	0	0.0001731	0	0	0	0	0	0	0	0	0.0044529
Bacteria;__Proteobacteria;__Gammaproteobacteria;__Alteromonadales;__Colwelliaceae;__Colwellia	0	0	0	0	0	0	0	0	0	0	0	0	0	0	0	0.00101902	0	0	0	0	0	0	0	0
Bacteria;__Proteobacteria;__Gammaproteobacteria;__Alteromonadales;__Colwelliaceae;__Thalassomonas	0	0	0	0	0	0	0	0	0	0	0	0	0	6.72405e-05	0	0.00075358	0	0	0	0	0	0	0	0.0316032
Bacteria;__Proteobacteria;__Gammaproteobacteria;__Alteromonadales;__Idiomarinaceae;__Idiomarina	0	0	0	0	0	0	0	0	0	0	0	0	0	0	0	0	0	0	0	0	0	0	0.000366569	0.000335871
Bacteria;__Proteobacteria;__Gammaproteobacteria;__Alteromonadales;__Pseudoalteromonadaceae;__Pseudoalteromonas	0	0	0	0	0	0	0	0	0	0	0	0	0	0	0	0.000339674	0.00206505	0	0.000127845	0	0	0	0	0.00397123
Bacteria;__Proteobacteria;__Gammaproteobacteria;__Alteromonadales;__Shewanellaceae;__Shewanella	0	0	7.44934e-05	0	0	0	0	0	0.000117206	0	0	0	0	0.000839151	0	0	0	0	0	0	0	0	0	0.000335871
Bacteria;__Proteobacteria;__Gammaproteobacteria;__BD72BR169;__uncultured_bacterium;Other	0	0	0	0	0	0	0	0	0	0	0	0	0	0	0	0	0	0	0	0	0	0	0.000733138	0
Bacteria;__Proteobacteria;__Gammaproteobacteria;__Chromatiales;Other;Other	0	0	0	0	0	0	0	0	0	0	0	0	0.00074757	0.000134481	0	0	0	0	0	0.000199681	0	0	0	0
Bacteria;__Proteobacteria;__Gammaproteobacteria;__Chromatiales;__Chromatiaceae;__Marichromatium	0	0	0	0.000546919	0	0	0	0	0.000269687	0.00334943	0.000268662	0	0	0	0	0	0	0	0	0	0	0	0	0
Bacteria;__Proteobacteria;__Gammaproteobacteria;__Chromatiales;__Chromatiaceae;__Nitrosococcus	0	0	0	0	0	0	0	0	0	0	0	0	0	0	0	0	0	0	0	0	0	0.00187266	0.000366569	0
Bacteria;__Proteobacteria;__Gammaproteobacteria;__Chromatiales;__Ectothiorhodospiraceae;Other	0	0	0	0	0	0	0	0	0	0	0	0	0	0	0	0	0	0	0	0	0	0	0.000366569	0
Bacteria;__Proteobacteria;__Gammaproteobacteria;__Chromatiales;__Ectothiorhodospiraceae;__Acidiferrobacter	0.00176136	0	0	0	0	0	0	0	0	0	0	0	0	0	0	0	0	0	0	0	0	0	0	0
Bacteria;__Proteobacteria;__Gammaproteobacteria;__Chromatiales;__Ectothiorhodospiraceae;__Thioalkalispira	0	0	0	0	0	0	0	0	0	0	0	0	0	0	0	0	0	0	0	0	0	0	0	0.00408318
Bacteria;__Proteobacteria;__Gammaproteobacteria;__Chromatiales;__Ectothiorhodospiraceae;__uncultured	0	0	0	0	0	0	0	0	0	0	3.66515e-05	0	0	0	0	0	0	0	0	0	0	0	0.000183284	0
Bacteria;__Proteobacteria;__Gammaproteobacteria;__Chromatiales;__Granulosicoccaceae;Other	0	0	0	0	0	0	0	0	0	0	0	0	0	0.000127486	0	0	0	0	0	0	0	0	0	0
Bacteria;__Proteobacteria;__Gammaproteobacteria;__Chromatiales;__Granulosicoccaceae;__Granulosicoccus	0	0	0	0	0.00166482	0	0	0	0	0	0	0	0.00299028	0.0115763	0.00148167	0.00802956	0	0	0.0020271	0.000771813	0	0.00561798	0	0.000447828
Bacteria;__Proteobacteria;__Gammaproteobacteria;__E01-9C-26_marine_group;Other;Other	0	0	0	0	0	0	0	0	0	0	0	0	0.00074757	0.000654917	0	0	0	0	0.000869133	0.000798722	0	0	0	0
Bacteria;__Proteobacteria;__Gammaproteobacteria;__E01-9C-26_marine_group;__uncultured_gamma_proteobacterium;Other	0	0	0	0	0	0	0	0	0	0	4.27022e-05	0	0.00299028	0.00601824	8.65501e-05	0	0	0.000612745	0.00063554	0.000545223	0	0	0	0.000439367
Bacteria;__Proteobacteria;__Gammaproteobacteria;__EC3;Other;Other	0	0	0	0	0	0	0	0	0	0	0	0	0	6.3743e-05	0.0001731	0	0	0	0	0.000345543	0	0	0	0.000219684
Bacteria;__Proteobacteria;__Gammaproteobacteria;__EC3;__uncultured_bacterium;Other	0	0	0	0	0.00112108	0	0	0	0	0	0.000293212	0	0.00124595	0.002018	8.65501e-05	0.000679348	0	0.000728332	0	0	0	0	0	0.000443598
Bacteria;__Proteobacteria;__Gammaproteobacteria;__Enterobacteriales;__Enterobacteriaceae;Other	0	0.000126454	0.00968415	0	0	0	0	5.42123e-05	0	0	0.000488224	0	0	0	0.000338577	0	0	0	0	0	0	0	0	0.000111957
Bacteria;__Proteobacteria;__Gammaproteobacteria;__Enterobacteriales;__Enterobacteriaceae;__Citrobacter	0	0.00218884	7.44934e-05	0	0	0	0	0	0	0	0	0	0	0	0	0	0	0	0	0	0	0	0	0
Bacteria;__Proteobacteria;__Gammaproteobacteria;__Enterobacteriales;__Enterobacteriaceae;__Enterobacter	0	0.00410976	0.00171335	0	0	0	0	0.00117181	0	6.26409e-05	0.00934524	0	0	0	0.00377547	0	0.00157604	0	0	0	0	0.00093633	0.00419941	0.000783699
Bacteria;__Proteobacteria;__Gammaproteobacteria;__Enterobacteriales;__Enterobacteriaceae;__Escherichia-Shigella	0	0	0.00022348	0	0	0	0	0	0	0	0.000274713	0	0	0	0	0	0	0	0	0	0	0	0	0
Bacteria;__Proteobacteria;__Gammaproteobacteria;__Enterobacteriales;__Enterobacteriaceae;__Klebsiella	0	4.29185e-05	0	0.000160188	0	0	0	0	0	0	0	0	0	0	0	0	0	0	0	0	0	0	0	0
Bacteria;__Proteobacteria;__Gammaproteobacteria;__Enterobacteriales;__Enterobacteriaceae;__Proteus	0	0	0	0	0	0	0	0	0.000468823	0	0	0	0	0	0	0.00150716	0	0	0	0	0	0.00093633	0	0
Bacteria;__Proteobacteria;__Gammaproteobacteria;__Enterobacteriales;__Enterobacteriaceae;__Salmonella	0	0.00177036	0.0023093	0.00012891	0	0	0	0	0.000134844	0.000751691	4.27022e-05	0	0	0	0	0	0.000394011	0.000364166	0	0	0	0	0	0.000111957
Bacteria;__Proteobacteria;__Gammaproteobacteria;__HOC36;Other;Other	0	0	0	0	0	0	0	0	0	0	0	0	0	0	0.0003462	0	0	0	0	0	0	0	0	0.000439367
Bacteria;__Proteobacteria;__Gammaproteobacteria;__HOC36;__uncultured_bacterium;Other	0	0	0	0	0	0	0	0	0	0	0	0	0.00074757	0.00032571	0	0	0	0	0	0	0	0	0	0
Bacteria;__Proteobacteria;__Gammaproteobacteria;__HOC36;__uncultured_gamma_proteobacterium;Other	0	0	0	0	0	0	0	0	0	0	0	0	0	0.000134481	0	0	0	0	0	0	0	0	0	0
Bacteria;__Proteobacteria;__Gammaproteobacteria;__KI89A_clade;Other;Other	0	0	0.00923719	0	0.000560538	0	0	0	0	0	0	0	0.00149514	0.00444644	0.0001731	0.000679348	0	0	0.00113955	0.000771813	0	0	0	0.000775238
Bacteria;__Proteobacteria;__Gammaproteobacteria;__KI89A_clade;__uncultured_bacterium;Other	0	0	0	0	0.00332963	0	0	0	0	0	0	0	0.00074757	0.00151855	0	0.000339674	0	0	0.000252006	0	0	0	0	0.00344105
Bacteria;__Proteobacteria;__Gammaproteobacteria;__KI89A_clade;__uncultured_gamma_proteobacterium;Other	0	0	0	0	0	0	0	0	0	0	0	0	0	6.72405e-05	0	0	0	0	0.000255689	0	0	0	0	0
Bacteria;__Proteobacteria;__Gammaproteobacteria;__Legionellales;Other;Other	0	0	0	0	0	0	0	0	0	0	0	0	0	0.00032571	0	0	0	0	0.000379851	0	0	0	0	0
Bacteria;__Proteobacteria;__Gammaproteobacteria;__Legionellales;__Coxiellaceae;Other	0.00119455	0	0	5.3396e-05	0	0	4.87924e-05	0.00346372	0	0	7.93537e-05	0	0.000996761	0.000966637	0.00040988	0	0	0.000364166	0.000127845	0	0	0	0	0.000223914
Bacteria;__Proteobacteria;__Gammaproteobacteria;__Legionellales;__Coxiellaceae;__Aquicella	6.69254e-05	0	0	0.00035292	0.00167602	0	0	0.000231027	0	0	0	0	0.0184401	0.0052751	0.00336559	0.00241483	0	0	0.00780115	0.00319061	0	0	0.000545455	0
Bacteria;__Proteobacteria;__Gammaproteobacteria;__Legionellales;__Coxiellaceae;__Coxiella	0.00353312	0.00532189	0.00071736	0.0124376	0.00444511	0.000174155	0	0.000867397	0	0	0.000921296	0	0.0373785	0.0167021	0.00868372	0.00569459	0	0.0423017	0.0166545	0.00506846	0	0	0	0.000111957
Bacteria;__Proteobacteria;__Gammaproteobacteria;__Legionellales;__Coxiellaceae;__uncultured	0	0	0	0.000996205	0.00392377	0	0	0	0	0	0	0	0.000996761	0.000396448	0.00025965	0	0	0	0.000372486	0.000199681	0	0	0	0.000659051
Bacteria;__Proteobacteria;__Gammaproteobacteria;__Legionellales;__Legionellaceae;__Legionella	0	0	0	0	0	0	0	0	0	0.00266895	4.27022e-05	0	0	0.000201721	0	0.000679348	0	0.000728332	0.000383534	0	0	0	0.000733138	0.000111957
Bacteria;__Proteobacteria;__Gammaproteobacteria;__Legionellales;__Legionellaceae;__uncultured	0.00510764	0.000758725	0.0144334	0.0029703	0.00279149	0.00444096	0	0	0.000351617	0	0.000292865	0	0.0568154	0.00654218	0.00849806	0.00395911	0	0.00488456	0.000127845	0.000199681	0	0	0	0.000223914
Bacteria;__Proteobacteria;__Gammaproteobacteria;__Methylococcales;__Methylococcaceae;__Methylocaldum	0	0	0	0	0	0	0	0	0.000404531	0	0	0	0	0	0	0	0	0	0	0	0	0	0	0
Bacteria;__Proteobacteria;__Gammaproteobacteria;__Methylococcales;__Methylococcaceae;__Methylomicrobium	0	0	0	0	0	0	0	0	0	0	0	0	0	6.72405e-05	0	0	0	0	0.000511378	0	0	0	0	0
Bacteria;__Proteobacteria;__Gammaproteobacteria;__Methylococcales;__Methylococcaceae;__Methylomonas	0	0	0	0.000160188	0	0	0	0	0	0	0	0	0	0	0	0	0	0	0	0	0	0	0	0
Bacteria;__Proteobacteria;__Gammaproteobacteria;__Methylococcales;__Methylococcaceae;__Methylosoma	0	0	0	0	0	0	0	0	0	0	0	0	0	0	0	0	0	0	0	0	0	0	0	0.000878735
Bacteria;__Proteobacteria;__Gammaproteobacteria;__NKB5;Other;Other	0	0	0	0	0	0	0	0.000108425	0	0	0	0	0.00024919	0.000523934	0	0	0	0	0.000752337	0	0	0	0	0.000111957
Bacteria;__Proteobacteria;__Gammaproteobacteria;__NKB5;__uncultured_bacterium;Other	0	0.00151745	0	0.0146799	0.00332963	0	0	0	0	0	0.000622381	0	0.00373785	0.00272267	0.00117358	0.00113037	0	0.00428922	0.00189557	0.00134395	0	0.00243902	0.000733138	0.000439367
Bacteria;__Proteobacteria;__Gammaproteobacteria;__NKB5;__uncultured_gamma_proteobacterium;Other	0	0	0	0	0	0	0	0	0	0	0	0	0	6.3743e-05	8.65501e-05	0	0	0	0.00050033	0	0	0	0	0
Bacteria;__Proteobacteria;__Gammaproteobacteria;__Oceanospirillales;Other;Other	0	0	0	0	0	0	0	0	0	0	0	0	0.00373785	0.00188352	0.00025965	0.000679348	0.00490449	0.00122549	0.00164725	0.00148981	0	0.00309217	0	0.0241655
Bacteria;__Proteobacteria;__Gammaproteobacteria;__Oceanospirillales;__Alcanivoracaceae;__Alcanivorax	0	0	0	0.001715	0	0	0	0.000749792	0.000134844	0.0010649	0	0	0	0.000601667	0	0.000339674	0	0	0	0	0	0.00187266	0	0.00143852
Bacteria;__Proteobacteria;__Gammaproteobacteria;__Oceanospirillales;__Alcanivoracaceae;__Kangiella	0	0	0	0	0	0	0	0	0	0	0	0	0	0	0	0	0	0.000728332	0	0	0	0	0	0
Bacteria;__Proteobacteria;__Gammaproteobacteria;__Oceanospirillales;__CrystalBog021C3;Other	0	0	0	0	0	0	0	0	0	0	0	0	0	0.000268962	0	0	0	0	0	0	0	0	0	0.000447828
Bacteria;__Proteobacteria;__Gammaproteobacteria;__Oceanospirillales;__CrystalBog021C3;__uncultured_marine_bacterium	0	0	0	0	0	0	0	0	0	0	0	0	0	0.000134481	0	0	0	0	0	0	0	0	0	0
Bacteria;__Proteobacteria;__Gammaproteobacteria;__Oceanospirillales;__Hahellaceae;__Endozoicomonas	0.00194084	0	0.0570058	0.0231128	0	8.70777e-05	0	0	0.00405555	0.00848844	0.00145932	0	0	0	0	0	0	0	0	0	0	0	0	0
Bacteria;__Proteobacteria;__Gammaproteobacteria;__Oceanospirillales;__OM182_clade;__uncultured_bacterium	0	0	0	0	0	0	0	0	0	0	0	0	0	0	0	0	0	0	0	0	0	0	0	0.00123153
Bacteria;__Proteobacteria;__Gammaproteobacteria;__Oceanospirillales;__Oceanospirillaceae;Other	0	0	0	0.000773462	0	0	0	0	0	0	0	0	0	0	0	0	0	0	0	0	0	0	0	0
Bacteria;__Proteobacteria;__Gammaproteobacteria;__Oceanospirillales;__Oceanospirillaceae;__Amphritea	0	0	0	0	0	0	0	0	0	0	0	0	0	0.000130983	0	0	0	0	0	0	0	0	0	0
Bacteria;__Proteobacteria;__Gammaproteobacteria;__Oceanospirillales;__Oceanospirillaceae;__Marinobacterium	0	0	0	0.000343761	0	0	0	0	0	0	0.000146606	0	0	0	0	0.000679348	0	0.00122549	0.000127845	0.000691085	0	0	0	0
Bacteria;__Proteobacteria;__Gammaproteobacteria;__Oceanospirillales;__Oceanospirillaceae;__Neptuniibacter_	0	0	0	0	0	0	0	0	0	0	0	0	0	0.000191229	0	0	0	0	0	0	0	0	0	0
Bacteria;__Proteobacteria;__Gammaproteobacteria;__Oceanospirillales;__Oceanospirillaceae;__Oceanobacter	0	0	0	0	0	0	0	0	0	0	0	0	0	0	0	0	0	0	0	0	0	0	0	0.000559785
Bacteria;__Proteobacteria;__Gammaproteobacteria;__Oceanospirillales;__Oceanospirillaceae;__Oceanospirillum	0	0	0	0	0	0	0	0	0	0	0	0	0	0	0	0	0	0	0	0	0	0.00187266	0	0
Bacteria;__Proteobacteria;__Gammaproteobacteria;__Oceanospirillales;__Oceanospirillaceae;__Pseudospirillum	0	0	0	0	0	0	0	0	0	0	0	0	0.00049838	0.000130983	0	0.000339674	0	0	0.000124162	0.000172771	0	0	0	0
Bacteria;__Proteobacteria;__Gammaproteobacteria;__Oceanospirillales;__Oceanospirillaceae;__uncultured	0	0	0	0	0	0	0	0	0	0	0	0	0	0	0	0	0	0	0	0	0	0	0	0.000447828
Bacteria;__Proteobacteria;__Gammaproteobacteria;__Oceanospirillales;__Oleiphilaceae;__Oleiphilus	0	0	0	4.29701e-05	0	0	0	0	0	0	0	0	0	0	0	0.00188395	0	0.000364166	0.000248324	0	0	0	0.000183284	0.00345375
Bacteria;__Proteobacteria;__Gammaproteobacteria;__Order_Incertae_Sedis;__Family_Incertae_Sedis;Other	0	0	0	0	0	0	0	0	0	0	0	0	0.00024919	0.0014653	0	0	0	0	0	0	0	0	0	0
Bacteria;__Proteobacteria;__Gammaproteobacteria;__Order_Incertae_Sedis;__Family_Incertae_Sedis;__Arenicella	0	0	0	0	0	0	0	0	0	0.000352503	0	0	0	0.000906392	0	0	0	0	0.000255689	0	0	0	0	0
Bacteria;__Proteobacteria;__Gammaproteobacteria;__Order_Incertae_Sedis;__Family_Incertae_Sedis;__Marinicella	0	0	0	0	0	0	0	0	0	0	0	0	0.00024919	0.00144432	0.00023678	0	0	0	0.000756019	0.00423152	0	0	0	0.0363265
Bacteria;__Proteobacteria;__Gammaproteobacteria;__Order_Incertae_Sedis;__Family_Incertae_Sedis;__Thiohalophilus	0	0	0	0	0	0	0	0	0	0	0	0	0	0.000127486	0	0	0	0	0	0	0	0	0	0
Bacteria;__Proteobacteria;__Gammaproteobacteria;__Pasteurellales;__Pasteurellaceae;Other	0	0	0	0.000300791	0	0	0	0	0	0	0	0	0	0	0	0	0	0	0	0	0	0	0	0
Bacteria;__Proteobacteria;__Gammaproteobacteria;__Pasteurellales;__Pasteurellaceae;__Aggregatibacter	0	0	0	0.00017188	0	0	0	0	0	0	4.27022e-05	0	0	0	0	0	0	0	0	0	0	0	0	0
Bacteria;__Proteobacteria;__Gammaproteobacteria;__Pasteurellales;__Pasteurellaceae;__Haemophilus	0	0	0	0	0.00110988	0	0	0.000299417	0	0	0	0	0	0	0	0	0	0.000364166	0	0	0	0	0	0
Bacteria;__Proteobacteria;__Gammaproteobacteria;__Pasteurellales;__Pasteurellaceae;__uncultured	0	0	0	0	0	0	0	0	0	0	0	0	0	0	0	0	0	0.0010925	0	0	0	0	0	0
Bacteria;__Proteobacteria;__Gammaproteobacteria;__Pseudomonadales;__Moraxellaceae;__Acinetobacter	0.0152281	0	0.0218795	0.00228024	0.00558858	0.0520049	2.64215e-05	0.00114845	0.00583753	0.016994	0.00070848	6.4792e-05	0.00124595	0.000796393	0.000763704	0.0110124	0	0.0461808	0.00376905	0.00969934	0.20233	0.0250206	0.0231921	0.0114216
Bacteria;__Proteobacteria;__Gammaproteobacteria;__Pseudomonadales;__Moraxellaceae;__Enhydrobacter	0.000602329	0.00113809	0	0	0	0.0151877	0	0	0	0	0	0	0	0	0	0	0.00197006	0.000364166	0.000248324	0	0.00374066	0	0.00109091	0.000111957
Bacteria;__Proteobacteria;__Gammaproteobacteria;__Pseudomonadales;__Moraxellaceae;__Psychrobacter	0	0	0	0	0	0	0	0	0.000937647	0	0	0	0	0	0	0	0.0070922	0	0	0	0	0	0	0
Bacteria;__Proteobacteria;__Gammaproteobacteria;__Pseudomonadales;__Pseudomonadaceae;Other	0	0	7.44934e-05	0	0	0	0	5.42123e-05	0	0	0	0	0.00024919	6.3743e-05	0	0	0	0	0	0	0	0	0	0.000111957
Bacteria;__Proteobacteria;__Gammaproteobacteria;__Pseudomonadales;__Pseudomonadaceae;__Pseudomonas	0.000113636	0.00827935	0.0696769	0.00093365	0.0206559	0.0541249	0.808453	0.0451811	0.0369631	0.123773	0.0724747	0.00687452	0.00373785	0.000640927	0.00207989	0.0120685	0.0544946	0.0447701	0.0201716	0.0146602	0.0909027	0.0903261	0.157567	0.0170552
Bacteria;__Proteobacteria;__Gammaproteobacteria;__Pseudomonadales;__Pseudomonadaceae;__uncultured	0	0	0.000148987	0	0	0	0.000274434	5.42123e-05	0	0.000125282	0	0	0	0	0	0	0	0	0	0	0	0	0.000181818	0.000111957
Bacteria;__Proteobacteria;__Gammaproteobacteria;__Sva0071;Other;Other	0	0	0	0	0	0	0	0	0	0	0	0	0.00174433	0.000970135	0	0	0	0	0	0	0	0	0	0
Bacteria;__Proteobacteria;__Gammaproteobacteria;__Sva0071;__uncultured_bacterium;Other	0	0	0	0	0.00110988	0	0	0.00191492	0	0	0.000683583	0	0.0107152	0.0179237	0.000575357	0	0	0	0.00791795	0	0	0	0	0.000555555
Bacteria;__Proteobacteria;__Gammaproteobacteria;__Thiotrichales;__EV818SWSAP88;Other	0	0	0	0	0.000560538	0	0	0	0	0	3.66515e-05	0	0.000996761	0.000580682	0.000157853	0.00139581	0	0	0.000511378	0	0	0	0	0
Bacteria;__Proteobacteria;__Gammaproteobacteria;__Thiotrichales;__EV818SWSAP88;__uncultured_bacterium	0	0	0	0	0	0	0	0	0	0	0	0	0.00049838	0	0	0	0	0	0	0.00151672	0	0	0.000363636	0
Bacteria;__Proteobacteria;__Gammaproteobacteria;__Thiotrichales;__EV818SWSAP88;__uncultured_gamma_proteobacterium	0	0	0	0	0.0044843	0	0	0	0	0	7.3303e-05	0	0.00124595	0.00326409	0.000244403	0	0	0	0.00112114	0.000345543	0.000366838	0.00187266	0	0
Bacteria;__Proteobacteria;__Gammaproteobacteria;__Thiotrichales;__Family_Incertae_Sedis;__Caedibacter	0	0	0	0	0.000560538	0	0	0	0	0	0	0	0	0	0	0.000679348	0	0	0	0.000399361	0	0	0	0.00109842
Bacteria;__Proteobacteria;__Gammaproteobacteria;__Thiotrichales;__H2-104-2;__uncultured_bacterium	0	0	0	0	0	0	0	0	0	0	0	0	0.00049838	0.000446201	0.0001731	0	0	0.000728332	0	0	0	0	0	0
Bacteria;__Proteobacteria;__Gammaproteobacteria;__Thiotrichales;__H2-104-2;__uncultured_deep-sea_bacterium	0	0	0	0	0	0	0	0	0	0	0	0	0	0	0	0.00037679	0	0.00145666	0	0.000199681	0	0.00243902	0	0
Bacteria;__Proteobacteria;__Gammaproteobacteria;__Thiotrichales;__Piscirickettsiaceae;Other	0.001875	0	0	0	0	0	0	0	0	0	0	0	0	0	0	0	0	0	0	0	0	0	0	0
Bacteria;__Proteobacteria;__Gammaproteobacteria;__Thiotrichales;__Piscirickettsiaceae;__Piscirickettsia	0	0	0	0	0	0	0	0	0	0	0	0	0	0	0	0	0	0	0.000255689	0	0	0	0	0
Bacteria;__Proteobacteria;__Gammaproteobacteria;__Vibrionales;__Vibrionaceae;__Photobacterium	0	0	0	0	0	0	0	0	0	0	0	0	0	0.000130983	0	0	0	0	0.000127845	0.000944584	0	0	0	0
Bacteria;__Proteobacteria;__Gammaproteobacteria;__Vibrionales;__Vibrionaceae;__Vibrio	0.00107955	0.00313305	0	0	0.00503364	0.0154275	0	0	0	0	0	0	0	0.000449698	0.000402257	0.00037679	0	0	0.0016362	0.00337898	0	0.00280899	0	0.00177016
Bacteria;__Proteobacteria;__Gammaproteobacteria;__Xanthomonadales;Other;Other	0	0	0	0	0	0	0	0	0	0	0	0	0	0.000849644	0	0	0	0	0	0	0	0	0	0
Bacteria;__Proteobacteria;__Gammaproteobacteria;__Xanthomonadales;__Sinobacteraceae;Other	0	4.29185e-05	0	0	0	0	0	0.00013678	0	0	0.000183258	0	0.0259158	0.0212193	0.001805	0.00037679	0	0.0010925	0.00353177	0.00693072	0	0.00243902	0	0.000219684
Bacteria;__Proteobacteria;__Gammaproteobacteria;__Xanthomonadales;__Sinobacteraceae;__JTB255_marine_benthic_group	0	0	0	0.000363346	0.00222535	0	0	0.00103003	0	0.000876973	0	0	0.0112136	0.0340452	0.00138749	0.00347097	0.000394011	0.00317931	0.010095	0.00931129	0.00117279	0	0.000549853	0.000447828
Bacteria;__Proteobacteria;__Gammaproteobacteria;__Xanthomonadales;__Sinobacteraceae;__Nevskia	0	0	0	0	0.00110988	0	0	0	0	0	0	0	0	0.000254972	0.0001731	0.00505236	0.00748621	0.000728332	0	0	0	0	0	0
Bacteria;__Proteobacteria;__Gammaproteobacteria;__Xanthomonadales;__Sinobacteraceae;__uncultured	0	0	0	0	0	0	0	0	0.000134844	0.00268862	0	0	0.00074757	0.00301262	0.000252027	0.00037679	0.00722767	0	0	0.000998403	0.000366838	0	0	0.000783699
Bacteria;__Proteobacteria;__Gammaproteobacteria;__Xanthomonadales;__Xanthomonadaceae;Other	0	0	0	0.000373772	0	0	5.2843e-05	0	0	5.03575e-05	0	0	0	0	0	0	0	0.00134108	0	0	0.000366838	0	0.000183284	0
Bacteria;__Proteobacteria;__Gammaproteobacteria;__Xanthomonadales;__Xanthomonadaceae;__Dyella	0	0	0	0	0	0	0	0.00478399	0	0	0	0	0	0	0	0	0	0	0	0	0	0	0	0
Bacteria;__Proteobacteria;__Gammaproteobacteria;__Xanthomonadales;__Xanthomonadaceae;__Pseudoxanthomonas	0	0	0	0	0.000554939	0	0	0	0.000586029	0	0	0	0	6.72405e-05	0	0.00075358	0	0.000728332	0	0	0.000366838	0	0	0
Bacteria;__Proteobacteria;__Gammaproteobacteria;__Xanthomonadales;__Xanthomonadaceae;__Stenotrophomonas	0	0	0	0	0	0	0.000636234	0	0	0.00332237	0	0	0	0	0	0	0	0	0	0	0	0	0	0
Bacteria;__Proteobacteria;__Gammaproteobacteria;__Xanthomonadales;__Xanthomonadaceae;__Xanthomonas	0	0	0	0.0012815	0	0	0	0	0	0	0	0	0	0	0	0	0.000258131	0	0	0	0	0	0	0
Bacteria;__Proteobacteria;__Gammaproteobacteria;__aaa34a10;__uncultured_bacterium;Other	0	0	0	8.59402e-05	0	0	0	0	0	0	0	0	0	0	0	0	0	0	0	0	0	0	0	0
Bacteria;__Proteobacteria;__JTB23;Other;Other;Other	0	0	0	0	0	0	0	0	0	0	0	0	0	0	0	0	0	0	0.000255689	0	0	0	0	0
Bacteria;__Proteobacteria;__JTB23;__uncultured_bacterium;Other;Other	6.69254e-05	0	0	5.3396e-05	0	0	0	0	0	0	0	0	0	0	0	0	0	0	0	0	0	0	0	0
Bacteria;__Proteobacteria;__JTB23;__uncultured_gamma_proteobacterium;Other;Other	0	0	0	0	0	0	0	0	0	0	0	0	0	0	0	0	0	0	0.000383534	0	0	0	0	0
Bacteria;__Proteobacteria;__SC3-20;__uncultured_gamma_proteobacterium;Other;Other	0	0	0	0	0	0	0	0	0	0	0	0	0	0.000385955	0.000165477	0.00037679	0	0	0.000255689	0.000172771	0	0	0	0
Bacteria;__Proteobacteria;__SPOTSOCT00m83;Other;Other;Other	0	0	0	0	0	0	0	0	0	0	0	0	0	0	0	0	0	0	0.000248324	0	0	0	0	0
Bacteria;__Proteobacteria;__SPOTSOCT00m83;__uncultured_gamma_proteobacterium;Other;Other	0	0	0	0	0	0	0	0	0	0	0	0	0	0.000258469	0	0	0	0	0.000127845	0	0	0	0	0.000335871
Bacteria;__Proteobacteria;__Skagenf62;__uncultured_bacterium;Other;Other	0	0	0	0	0.000554939	0	0	0	0	0	0	0	0.00024919	0.000577184	0	0	0	0	0	0.000518314	0	0	0	0.000111957
Bacteria;__Proteobacteria;__TA18;Other;Other;Other	0	0	0	0	0	0	0	0.00013678	0	0	0	0	0.00174433	0.000191229	0	0	0	0	0.000248324	0	0	0	0	0
Bacteria;__Proteobacteria;__TA18;__uncultured_bacterium;Other;Other	0.00113636	0.00524785	0	0	0.00388457	0	2.43962e-05	0	0	0.00144074	0.000164758	4.84121e-05	0.00996761	0.00458792	0.00659351	0.00184683	0.00283944	0.00122549	0.00112851	0.00628918	0	0.00093633	0.000910557	0.00133079
Bacteria;__Proteobacteria;__TA18;__uncultured_delta_proteobacterium;Other;Other	0	0	0	0	0.000560538	0	0	0	0	0	0	0	0.0129579	0.00063743	0.00264	0	0	0	0.000496648	0.00248821	0	0	0	0.00167089
Bacteria;__RF3;__uncultured_bacterium;Other;Other;Other	0	0	0	0	0	0	0	0.00013678	0	0	0	0	0	0	0	0	0	0	0	0	0	0	0	0
Bacteria;__Spirochaetes;__Spirochaetales;__Leptospiraceae;__Turneriella;__uncultured_bacterium	0	0	0	0	0.00280269	0	0	0	0	0	0	0	0	6.72405e-05	0.000519301	0.00037679	0	0	0.000127845	0.000345543	0	0	0	0
Bacteria;__Spirochaetes;__Spirochaetales;__Leptospiraceae;__uncultured;Other	0	0	0	0	0	0	0	0	0	0	0	0	0	0	0.000244403	0.00105614	0	0	0.000127845	0.000599042	0	0	0.000183284	0.00363536
Bacteria;__Spirochaetes;__Spirochaetales;__Leptospiraceae;__uncultured;__uncultured_bacterium	0	0	0	0	0	0	0	0	0	0	0	0	0.000996761	0.000927376	0.00096999	0.00037679	0.00387197	0.000612745	0.0015194	0	0	0	0	0.000331641
Bacteria;__Spirochaetes;__Spirochaetales;__Leptospiraceae;__uncultured;__uncultured_spirochete	0	0	0	0	0	0	0	0	0	0	0	0	0	0	0	0	0	0	0	0	0	0	0.000727273	0
Bacteria;__Spirochaetes;__Spirochaetales;__PL-11B10;__uncultured_bacterium;Other	0	0	0	5.3396e-05	0	0	0	0	0	0	0	0	0	0	0	0	0.00118203	0	0	0	0	0	0	0
Bacteria;__Spirochaetes;__Spirochaetales;__Spirochaetaceae;__Spirochaeta;__uncultured_bacterium	0	0	0	0.000923224	0	0	0	0.000379486	0	0	0	0	0	0	0	0	0	0	0	0	0	0	0	0
Bacteria;__Spirochaetes;__Spirochaetales;__Spirochaetaceae;__Treponema;Other	0	0	0	0.000160188	0	0	0	0	0	0	0	0	0	0	0	0	0	0	0	0	0	0	0	0
Bacteria;__Synergistetes;__Synergistia;__Synergistales;__Synergistaceae;__uncultured	0	0	0	0	0	0	0	0	0	0	0	0	0	0	0	0	0.000788022	0	0	0	0	0	0	0
Bacteria;__TA06;__uncultured_bacterium;Other;Other;Other	0	0	0	5.3396e-05	0	0	0	0	0	0	0	0	0	0	0	0	0	0	0	0	0.00039093	0	0	0
Bacteria;__TM6;Other;Other;Other;Other	0	0	0	0	0	0	0	0	0	0	0	0	0	0.00131333	0	0	0	0	0.000252006	0	0	0	0	0
Bacteria;__TM6;__uncultured_bacterium;Other;Other;Other	0	0	0	0.00243127	0.00277469	0	0.00018495	0.000478731	0.000703235	0.00627511	0.00185643	0	0.0161974	0.00517559	0.00237273	0.00290297	0.00608652	0.00293073	0.010186	0.00590541	0.00491345	0.00187266	0.000730205	0.00354032
Bacteria;__Tenericutes;__Mollicutes;__Acholeplasmatales;__Acholeplasmataceae;__Acholeplasma	0	0	0	0	0	0	2.64215e-05	0	0	0	0	0	0	0	0	0	0	0	0	0	0	0	0	0.000111957
Bacteria;__Tenericutes;__Mollicutes;__Haloplasmatales;__Haloplasmataceae;__Haloplasma	0	0	0	0	0	0	0	0	0	0	0	0	0	0	0.000157853	0	0	0	0	0	0.000366838	0	0	0
Bacteria;__Verrucomicrobia;__Candidatus_Methylacidiphilum;__uncultured_Verrucomicrobia_bacterium;Other;Other	0	0	0	0	0	0	0	0	0	0	0	0	0.00697732	0	0.00064666	0	0	0	0	0	0	0	0	0
Bacteria;__Verrucomicrobia;__Candidatus_Methylacidiphilum;__uncultured_bacterium;Other;Other	0	0	0	0.000160188	0	0	0	0	0	0	0	0	0.00024919	0.000456693	8.65501e-05	0.000679348	0	0	0.000252006	0.000717994	0.00039093	0.00121951	0	0
Bacteria;__Verrucomicrobia;__OPB35_soil_group;Other;Other;Other	0	0	0	0	0	0	0	0	0.000269687	0	0	0	0	0	0	0	0	0	0	0	0	0	0	0
Bacteria;__Verrucomicrobia;__OPB35_soil_group;__uncultured_Verrucomicrobia_bacterium;Other;Other	0	0	0	0	0	0	0	0.00124688	0.000468823	0	0	0	0	0	0	0	0	0	0	0	0	0	0	0
Bacteria;__Verrucomicrobia;__OPB35_soil_group;__uncultured_Verrucomicrobia_subdivision_3_bacterium;Other;Other	0	0	0	0	0	0.0126926	0	0	0	0	0	0	0	0	0	0	0.000394011	0	0	0	0	0	0	0
Bacteria;__Verrucomicrobia;__OPB35_soil_group;__uncultured_bacterium;Other;Other	0.00272727	0	0.0251076	0	0.00110988	0.0181167	0	0.000410341	0.000404531	0.00473361	0	0	0	0	0	0	0.0035461	0	0.000639223	0	0	0	0	0.000223914
Bacteria;__Verrucomicrobia;__Opitutae;Other;Other;Other	0	0	0	8.59402e-05	0	0	0	0	0	0	0	0	0	0	0	0	0	0	0	0	0	0	0	0
Bacteria;__Verrucomicrobia;__Opitutae;__Opitutales;__Opitutaceae;__Opitutus	0	0	0	0	0	0	0	0	0	0	0	0	0	0.000134481	0	0	0	0	0	0	0	0	0	0
Bacteria;__Verrucomicrobia;__Opitutae;__Puniceicoccales;__Puniceicoccaceae;__Cerasicoccus	0	0	0	0	0	0	0	0	0	0	0	0	0	0.000134481	0	0	0	0	0	0	0	0	0	0
Bacteria;__Verrucomicrobia;__Opitutae;__Puniceicoccales;__Puniceicoccaceae;__Puniceicoccus	0	0	0	0	0	0	0	0	0	0	0	0	0	0	0	0	0	0	0.000255689	0	0	0	0	0.000219684
Bacteria;__Verrucomicrobia;__Spartobacteria;__Chthoniobacterales;__01D2Z36;Other	0.000227273	0	0	0	0	0	0	0	0	0	0	0	0	0	0	0	0	0	0	0	0	0	0	0
Bacteria;__Verrucomicrobia;__Spartobacteria;__Chthoniobacterales;__DA101_soil_group;Other	0.000227273	0.000169373	0	0	0.000554939	0	0	0.000957461	0	0	0	0.000226408	0	0	0	0	0.000652142	0	0	0	0	0	0.000545455	0
Bacteria;__Verrucomicrobia;__Spartobacteria;__Chthoniobacterales;__DA101_soil_group;__uncultured_Verrucomicrobia_bacterium	0	0	0	0.000429701	0	0	0	0	0	0	0	0	0	0	0	0.0013587	0	0	0	0	0	0	0	0
Bacteria;__Verrucomicrobia;__Spartobacteria;__Chthoniobacterales;__DA101_soil_group;__uncultured_bacterium	0.0107386	0.0311019	0.0591079	0.000945342	0	0.0124756	2.43962e-05	0.00151126	0.00279018	0.0102472	0.00104405	0.0857243	0	6.72405e-05	0.00025965	0	0.023708	0.00245098	0.000127845	0.0263251	0.00112461	0.00365854	0.000363636	0.00132656
Bacteria;__Verrucomicrobia;__Spartobacteria;__Chthoniobacterales;__Xiphinematobacteraceae;__Candidatus_Xiphinematobacter	0	0	0	0	0.000554939	0	0	0	0.00117206	0	0	0	0	0	0	0	0	0	0	0	0	0	0	0
Bacteria;__Verrucomicrobia;__Verrucomicrobiae;__Verrucomicrobiales;__DEV007;Other	0	0	0	8.59402e-05	0	0	0	0	0	0	0	0.00032396	0	0.000470683	8.65501e-05	0.000679348	0	0	0.000496648	0	0	0	0	0
Bacteria;__Verrucomicrobia;__Verrucomicrobiae;__Verrucomicrobiales;__DEV007;__uncultured_Verrucomicrobia_bacterium	0	0	0	0	0.00112108	0	0	0.000487911	0.000926267	0	0.000903839	0	0.00299028	0.00170278	0.00258395	0.00075358	0	0	0.0059019	0.0014629	0	0.00093633	0.000183284	0.000111957
Bacteria;__Verrucomicrobia;__Verrucomicrobiae;__Verrucomicrobiales;__DEV007;__uncultured_bacterium	0	0	0	0	0.00221976	0	0	0.000381985	0	0	0.000439471	0.0142542	0.00647894	0.00648543	0.00158346	0.00109325	0	0	0.00515324	0.00277993	0.000366838	0.00093633	0	0.000775238
Bacteria;__Verrucomicrobia;__Verrucomicrobiae;__Verrucomicrobiales;__DEV007;__uncultured_verrucomicrobium_DEV022	0	0	0	0	0	0	0	0	0	0	0	0.000129584	0	0	0	0	0	0	0	0	0	0	0	0
Bacteria;__Verrucomicrobia;__Verrucomicrobiae;__Verrucomicrobiales;__P._palm_C_85;Other	0	0	0	0	0	0	0	0	0	0	0	0	0	0	0	0	0	0	0	0.000199681	0	0	0	0.00478031
Bacteria;__Verrucomicrobia;__Verrucomicrobiae;__Verrucomicrobiales;__Rubritaleaceae;__Rubritalea	0	0	0	0	0	0	0	0	0	0	0	0	0	0.000268962	0.00142561	0	0	0	0.000756019	0.000744904	0	0	0	0.000223914
Bacteria;__Verrucomicrobia;__Verrucomicrobiae;__Verrucomicrobiales;__Verrucomicrobiaceae;Other	0	0	0	0	0	0	0	0	0	0	0	0	0	0	0.0001731	0	0	0	0	0	0	0	0	0
Bacteria;__Verrucomicrobia;__Verrucomicrobiae;__Verrucomicrobiales;__Verrucomicrobiaceae;__Haloferula	0	0.0044259	0	0.00760756	0	0.000108483	0	0.00916101	0	0.00199712	0.00226461	0	0.00199352	0	0.0001731	0	0	0	0.000248324	0.000172771	0	0.00093633	0	0
Bacteria;__Verrucomicrobia;__Verrucomicrobiae;__Verrucomicrobiales;__Verrucomicrobiaceae;__Luteolibacter	0	0	0	0	0	0	0	0	0	0	0	0	0.00149514	0.000261967	0	0	0	0	0	0	0	0	0	0
Bacteria;__Verrucomicrobia;__Verrucomicrobiae;__Verrucomicrobiales;__Verrucomicrobiaceae;__Persicirhabdus	0	0	0	0	0	0	2.64215e-05	0.00027356	0	0	0	0	0.00024919	0.000527431	0	0	0	0	0	0	0	0.00243902	0.000181818	0.000111957
Bacteria;__Verrucomicrobia;__Verrucomicrobiae;__Verrucomicrobiales;__Verrucomicrobiaceae;__Roseibacillus	0	0	0	0	0.000554939	0	0	0	0	0	0	0	0	0.000530929	0.00032333	0	0	0	0	0.00119808	0	0	0	0.000111957
Bacteria;__Verrucomicrobia;__Verrucomicrobiae;__Verrucomicrobiales;__Verrucomicrobiaceae;__uncultured	0	0	0	0	0	0	0	0	0	0	0	0	0	0	0	0	0	0	0	0	0	0	0	0
Unassigned;Other;Other;Other;Other;Other	0.00664664	0.00499494	0.00578106	0.0172818	0.0351011	0.0482491	0.000176849	0.0026689	0.00371019	0.00725525	0.00365736	0.0227752	0.0274109	0.0346364	0.0144906	0.0252191	0.0204878	0.0103645	0.0227863	0.0289436	0.00555075	0.00524801	0.00292375	0.0672726
TOTAL OTUs per sample	111	96	107	217	169	72	55	149	143	154	156	85	226	366	269	213	130	132	285	213	97	93	127	241
Average number of OTUs per species and treatment	128.667						123.667						222.667						176
